# Supplementary material for: Dysregulation of tryptophan catabolism at the host-skin microbiota interface in hidradenitis suppurativa
Source: JCI Insight. 2020 Oct 15;5(20):e140598. doi: 10.1172/jci.insight.140598 (PMC7605522; doi:10.1172/jci.insight.140598)
Supplement: supplemental Table 2 [file jciinsight-5-140598-s105.xlsx]

## Sheet: Table S2
Biochemical Name	Comp ID	MASS	PubChem	CHEMSPIDER	KEGG	HMDB	Fold change L-HS vs H-HS	FDR L-HS vs H-HS	Fold change L-HS vs HC	FDR L-HS vs HC	Fold change H-HS vs HC	FDR H-HS vs HC	Super Pathway	Sub Pathway
glutamine	53	147.076	5961	5746	C00064	HMDB00641	0.985995	0.722728	1.05194	0.27973	1.06689	0.256493	Amino Acid	Glutamate Metabolism
tryptophan	54	205.097	6305	6066	C00078	HMDB00929	0.744445	0.00335181	0.696414	8.31865e-05	0.93548	0.587876	Amino Acid	Tryptophan Metabolism
beta-alanine	55	90.055	239	234	C00099	HMDB00056	0.857042	0.013223	0.864269	0.00959437	1.00843	0.932366	Nucleotide	Pyrimidine Metabolism, Uracil containing
cystine	56	241.031	67678	575	C00491	HMDB00192	0.672252	0.0168695	0.191293	2.71395e-13	0.284556	1.23441e-08	Amino Acid	Methionine, Cysteine, SAM and Taurine Metabolism
glutamate	57	148.06	611	591	C00025	HMDB00148	1.09174	0.0353111	1.2174	5.82517e-06	1.1151	0.0210518	Amino Acid	Glutamate Metabolism
glycine	58	76.0393	750	730	C00037	HMDB00123	0.751701	0.00215611	0.725202	0.00118323	0.964748	0.804984	Amino Acid	Glycine, Serine and Threonine Metabolism
histidine	59	154.062	6274	752	C00135	HMDB00177	0.652773	0.0027751	0.491053	1.05825e-05	0.752258	0.120061	Amino Acid	Histidine Metabolism
leucine	60	132.102	5246661	4414789			0.990924	0.841131	1.07362	0.155187	1.08345	0.181945	Amino Acid	Leucine, Isoleucine and Valine Metabolism
cholesterol	63	369.352	11025495	4937803	C00187	HMDB00067	0.971756	0.517459	0.911201	0.066034	0.937685	0.312973	Lipid	Sterol
phenylalanine	64	166.086	6140	5910	C00079	HMDB00159	0.942323	0.17754	0.997769	0.96662	1.05884	0.356032	Amino Acid	Phenylalanine Metabolism
glutarate (C5-DC)	396	131.035	743	3618533	C00489	HMDB00661	0.996646	0.963889	1.09304	0.554821	1.09672	0.646885	Lipid	Fatty Acid, Dicarboxylate
aspartate	443	134.045	5960	5745	C00049	HMDB00191	0.929224	0.1717	0.943325	0.451787	1.01517	0.909434	Amino Acid	Alanine and Aspartate Metabolism
spermidine	485	146.165	1102	1071	C00315	HMDB01257	1.04883	0.457256	1.14594	0.17581	1.09259	0.514196	Amino Acid	Polyamine Metabolism
asparagine	512	133.061	6267	6031	C00152	HMDB00168	0.872718	0.0280407	0.777073	0.00167789	0.890406	0.237639	Amino Acid	Alanine and Aspartate Metabolism
creatinine	513	114.066	588	568	C00791	HMDB00562	0.900345	0.0199606	0.807029	1.06101e-05	0.896356	0.0401279	Amino Acid	Creatine Metabolism
cytidine	514	244.093	6175	5940	C00475	HMDB00089	0.690359	0.00723964	0.683539	0.00296045	0.990121	0.970131	Nucleotide	Pyrimidine Metabolism, Cytidine containing
lactate	527	89.0244	612	592	C00186	HMDB00190	1.19433	0.0576437	1.21427	0.0539611	1.0167	0.926021	Carbohydrate	Glycolysis, Gluconeogenesis, and Pyruvate Metabolism
alpha-ketoglutarate	528	145.014	51	50	C00026	HMDB00208	1.02332	0.717533	1.06501	0.391324	1.04075	0.70138	Energy	TCA Cycle
3-hydroxy-3-methylglutarate	531	161.046	1662	4573695	C03761	HMDB00355	1.07588	0.20748	1.22918	0.00673525	1.14249	0.150239	Lipid	Mevalonate Metabolism
3-hydroxybutyrate (BHBA)	542	103.04	441	428	C01089	HMDB00357	1.08992	0.295889	1.19413	0.390471	1.09561	0.756553	Lipid	Ketone Bodies
adenine	554	136.062	190	185	C00147	HMDB00034	0.985533	0.786107	1.10045	0.155852	1.1166	0.173495	Nucleotide	Purine Metabolism, Adenine containing
adenosine	555	268.104	60961	54923	C00212	HMDB00050	0.750171	0.00424179	1.33666	0.00966062	1.78181	1.03842e-05	Nucleotide	Purine Metabolism, Adenine containing
phenylpyruvate	566	163.04	997	972	C00166	HMDB00205	1.30086	0.0669007	1.70252	7.93663e-05	1.30877	0.0800138	Amino Acid	Phenylalanine Metabolism
biotin	568	245.095	171548	149962	C00120	HMDB00030	0.653316	0.0124287	0.643853	0.00477967	0.985516	0.963342	Cofactors and Vitamins	Biotin Metabolism
caffeine	569	195.088	2519	2424	C07481	HMDB01847	0.797473	0.0373171	0.596991	0.00813235	0.748603	0.231422	Xenobiotics	Xanthine Metabolism
gluconate	587	195.051	10690	10240	C00257	HMDB00625	0.820594	0.132091	0.541821	0.000628239	0.660279	0.0423142	Xenobiotics	Food Component/Plant
hypotaurine	590	110.027	107812	96959	C00519	HMDB00965	1.21427	0.00243861	1.31813	0.0138977	1.08553	0.6053	Amino Acid	Methionine, Cysteine, SAM and Taurine Metabolism
nicotinamide	594	123.055	936	911	C00153	HMDB01406	1.23215	0.00474404	1.28234	0.000748252	1.04073	0.703685	Cofactors and Vitamins	Nicotinate and Nicotinamide Metabolism
phosphoenolpyruvate (PEP)	597	166.975	1005	980	C00074	HMDB00263	1.28363	0.0079029	0.890553	0.398441	0.69378	0.0180496	Carbohydrate	Glycolysis, Gluconeogenesis, and Pyruvate Metabolism
thymine	604	125.036	1135	1103	C00178	HMDB00262	0.740456	0.00210626	0.646878	0.000142048	0.873621	0.332775	Nucleotide	Pyrimidine Metabolism, Thymine containing
uracil	605	113.035	1174	1141	C00106	HMDB00300	1.64384	0.00159931	2.19175	1.19878e-09	1.33331	0.0255753	Nucleotide	Pyrimidine Metabolism, Uracil containing
uridine	606	243.062	6029	5807	C00299	HMDB00296	0.867077	0.0233571	0.788486	0.00010411	0.909361	0.185305	Nucleotide	Pyrimidine Metabolism, Uracil containing
trans-urocanate	607	139.05	736715	643824	C00785	HMDB00301	0.468686	0.00228127	0.496405	0.0017564	1.05914	0.875238	Amino Acid	Histidine Metabolism
allantoin	1107	157.037	204	199	C02350	HMDB00462	0.771454	0.0433995	0.623649	0.00303582	0.808408	0.285691	Nucleotide	Purine Metabolism, (Hypo)Xanthine/Inosine containing
arachidonate (20:4n6)	1110	303.233	444899	392692	C00219	HMDB01043	1.31455	0.00471529	1.48586	7.32364e-06	1.13032	0.235285	Lipid	Polyunsaturated Fatty Acid (n3 and n6)
inosine	1123	267.073	6021	21241953	C00294	HMDB00195	0.908844	0.0400646	0.899957	0.0334926	0.990222	0.909434	Nucleotide	Purine Metabolism, (Hypo)Xanthine/Inosine containing
myo-inositol	1124	225.062	892	10239179	C00137	HMDB00211	0.839801	0.0289826	0.655963	0.000388244	0.781093	0.0726313	Lipid	Inositol Metabolism
isoleucine	1125	132.102	6306	769	C00407	HMDB00172	0.847014	0.00653624	0.866641	0.0182231	1.02317	0.801625	Amino Acid	Leucine, Isoleucine and Valine Metabolism
alanine	1126	90.055	5950	5735	C00041	HMDB00161	0.795264	0.00210626	0.748447	4.22651e-05	0.941131	0.508648	Amino Acid	Alanine and Aspartate Metabolism
threonine	1284	120.066	6288	6051	C00188	HMDB00167	0.738664	0.00210626	0.681583	0.000263104	0.922724	0.571261	Amino Acid	Glycine, Serine and Threonine Metabolism
tyrosine	1299	182.081	6057	5833	C00082	HMDB00158	0.878616	0.0214865	0.850362	0.0065171	0.967843	0.703685	Amino Acid	Tyrosine Metabolism
lysine	1301	147.113	5962	5747	C00047	HMDB00182	1.00556	0.881057	0.972341	0.583446	0.966963	0.6099	Amino Acid	Lysine Metabolism
malate	1303	133.014	525	510	C00149	HMDB00156	1.20049	0.0100443	1.32344	0.00214368	1.10242	0.400741	Energy	TCA Cycle
putrescine	1408	89.1073	1045	13837702	C00134	HMDB01414	0.980975	0.888526	1.64148	0.00227898	1.67332	0.00590686	Amino Acid	Polyamine Metabolism
2'-deoxyguanosine	1411	266.089	187790	163230	C00330	HMDB00085	1.07588	0.373973	1.00242	0.976362	0.931714	0.569167	Nucleotide	Purine Metabolism, Guanine containing
2'-deoxyuridine	1412	273.073	13712	13118	C00526	HMDB00012	0.694913	0.0100443	0.457989	3.64837e-08	0.65906	0.00476039	Nucleotide	Pyrimidine Metabolism, Uracil containing
3-phosphoglycerate	1414	184.986	724	10669764	C00597	HMDB00807	1.33142	0.00840992	1.62828	0.000330974	1.22296	0.218864	Carbohydrate	Glycolysis, Gluconeogenesis, and Pyruvate Metabolism
gamma-aminobutyrate (GABA)	1416	104.071	119	116	C00334	HMDB00112	0.872437	0.0933207	1.1905	0.0859315	1.36457	0.00769638	Amino Acid	Glutamate Metabolism
5-methylthioadenosine (MTA)	1419	298.097	439176	388321	C00170	HMDB01173	1.07209	0.300676	1.75402	1.3034e-08	1.63607	1.55675e-06	Amino Acid	Polyamine Metabolism
succinate	1437	117.019	1110	1078	C00042	HMDB00254	0.918328	0.336515	1.17788	0.103582	1.28263	0.0322473	Energy	TCA Cycle
pipecolate	1444	130.086	849	826	C00408	HMDB00070	0.945203	0.315907	0.667816	0.0356058	0.706532	0.1373	Amino Acid	Lysine Metabolism
ribose	1471	195.051	5779	4470639	C00121	HMDB00283	1.2815	0.0124818	1.53291	5.34983e-05	1.19619	0.145601	Carbohydrate	Pentose Metabolism
ornithine	1493	133.097	6262	6026	C00077	HMDB03374	0.680166	0.00210626	0.639431	0.00117193	0.94011	0.756553	Amino Acid	Urea cycle; Arginine and Proline Metabolism
5-oxoproline	1494	128.035	7405	7127	C01879	HMDB00267	0.487886	0.00210626	0.464653	0.000265331	0.952381	0.886852	Amino Acid	Glutathione Metabolism
N6,N6,N6-trimethyllysine	1498	189.16	440120	140379	C03793	HMDB01325	1.2452	0.00516685	1.31577	0.00226455	1.05667	0.666957	Amino Acid	Lysine Metabolism
orotate	1505	155.01	967	942	C00295	HMDB00226	1.43081	0.0137086	1.99428	3.02149e-06	1.39381	0.0372991	Nucleotide	Pyrimidine Metabolism, Orotate containing
pantothenate	1508	218.103	6613	6361	C00864	HMDB00210	1.05436	0.332087	1.00244	0.976362	0.950755	0.706295	Cofactors and Vitamins	Pantothenate and CoA Metabolism
phytosphingosine	1510	318.3	122121	21238683	C12144	HMDB04610	0.698223	0.0100443	0.685475	0.0185723	0.981742	0.956902	Lipid	Sphingolipid Metabolism
salicylate	1515	137.024	338	331	C00805	HMDB01895	0.804611	0.090387	0.771242	0.240999	0.958528	0.909434	Xenobiotics	Drug - Topical Agents
3-hydroxyisobutyrate	1549	103.04	87	10140307	C06001	HMDB00336	0.910589	0.121033	0.709563	0.00012719	0.779236	0.0126217	Amino Acid	Leucine, Isoleucine and Valine Metabolism
erucate (22:1n9)	1552	337.311	5281116	7924	C08316	HMDB02068	1.05325	0.55784	1.16354	0.317715	1.10471	0.637587	Lipid	Long Chain Fatty Acid
alpha-tocopherol	1561	430.378	14985	14265	C02477	HMDB01893	0.991688	0.891769	0.982694	0.880217	0.990931	0.963934	Cofactors and Vitamins	Tocopherol Metabolism
chenodeoxycholate	1563	391.285	10133		C02528	HMDB00518	0.863579	0.0444309	0.769195	0.0344091	0.890706	0.489053	Lipid	Primary Bile Acid Metabolism
citrate	1564	191.02	311	305	C00158	HMDB00094	0.99572	0.962371	1.01518	0.896284	1.01954	0.913555	Energy	TCA Cycle
3-aminoisobutyrate	1566	104.071	64956	58481	C05145	HMDB03911	0.793996	0.0966762	1.20061	0.264604	1.51211	0.0275128	Nucleotide	Pyrimidine Metabolism, Thymine containing
glycerate	1572	105.019	752	732	C00258	HMDB00139	1.14167	0.0456093	1.23777	0.0105016	1.08418	0.470629	Carbohydrate	Glycolysis, Gluconeogenesis, and Pyruvate Metabolism
guanosine	1573	282.084	6802	6544	C00387	HMDB00133	0.955853	0.388528	0.93368	0.235247	0.976802	0.781876	Nucleotide	Purine Metabolism, Guanine containing
histamine	1574	112.087	774	753	C00388	HMDB00870	0.912136	0.183583	1.02845	0.762678	1.12752	0.247331	Amino Acid	Histidine Metabolism
N-acetylalanine	1585	130.051	88064	79449	C02847	HMDB00766	1.12108	0.0528649	1.29166	3.46621e-05	1.15216	0.0383555	Amino Acid	Alanine and Aspartate Metabolism
N-acetylmethionine	1589	190.054	448580	395338	C02712	HMDB11745	1.34707	0.00322095	1.42129	0.000325715	1.0551	0.700294	Amino Acid	Methionine, Cysteine, SAM and Taurine Metabolism
phosphoethanolamine	1600	142.026	1015	990	C00346	HMDB00224	1.03873	0.299062	1.09166	0.0265183	1.05095	0.318176	Lipid	Phospholipid Metabolism
tyramine	1603	138.091	5610	5408	C00483	HMDB00306	1.08534	0.7249	1.75476	0.0259331	1.61678	0.113548	Amino Acid	Tyrosine Metabolism
urate	1604	167.021	1175		C00366	HMDB00289	0.919969	0.189242	0.736433	0.000363382	0.800498	0.0225823	Nucleotide	Purine Metabolism, (Hypo)Xanthine/Inosine containing
arginine	1638	175.119	232	227	C00062	HMDB00517	0.849209	0.0137845	0.69452	9.47608e-06	0.817843	0.026204	Amino Acid	Urea cycle; Arginine and Proline Metabolism
fumarate	1643	115.004	444972	10197150	C00122	HMDB00134	1.32149	0.00511281	1.76508	6.58292e-06	1.33567	0.035182	Energy	TCA Cycle
serine	1648	106.05	5951	5736	C00065	HMDB00187	0.598745	0.00159931	0.528244	1.89797e-05	0.882253	0.518016	Amino Acid	Glycine, Serine and Threonine Metabolism
valine	1649	118.086	6287	6050	C00183	HMDB00883	0.866275	0.0124287	0.8588	0.0388956	0.991371	0.956902	Amino Acid	Leucine, Isoleucine and Valine Metabolism
4-hydroxyphenylpyruvate	1669	179.035	979	954	C01179	HMDB00707	0.881327	0.189242	1.01056	0.92836	1.14664	0.301136	Amino Acid	Tyrosine Metabolism
urea	1670	121.072	1176	1143	C00086	HMDB00294	0.901645	0.0748309	0.703447	2.74529e-06	0.780182	0.00216284	Amino Acid	Urea cycle; Arginine and Proline Metabolism
carnosine	1768	225.099	439224	388363	C00386	HMDB00033	0.824648	0.0433995	0.661325	0.0017564	0.801949	0.168437	Amino Acid	Histidine Metabolism
retinol (Vitamin A)	1806	269.226	445354	393012	C00473	HMDB00305	0.978992	0.806766	0.693414	0.000934567	0.708293	0.00614418	Cofactors and Vitamins	Vitamin A Metabolism
cysteine	1868	122.027	5862	5653	C00097	HMDB00574	0.85952	0.0444309	0.561572	9.36995e-07	0.653356	0.000678122	Amino Acid	Methionine, Cysteine, SAM and Taurine Metabolism
proline	1898	116.071	145742	128566	C00148	HMDB00162	0.904679	0.0124818	0.888141	0.00966062	0.98172	0.78952	Amino Acid	Urea cycle; Arginine and Proline Metabolism
quinolinate	1899	168.029	1066	1037	C03722	HMDB00232	4.06387	0.00215611	12.392	6.72772e-10	3.04931	0.00567972	Cofactors and Vitamins	Nicotinate and Nicotinamide Metabolism
taurine	2125	126.022	1123	1091	C00245	HMDB00251	1.01833	0.571204	1.0669	0.128193	1.04769	0.386482	Amino Acid	Methionine, Cysteine, SAM and Taurine Metabolism
glutathione, reduced (GSH)	2127	308.091	124886	111188	C00051	HMDB00125	0.873207	0.339965	0.950261	0.819992	1.08824	0.777495	Amino Acid	Glutathione Metabolism
citrulline	2132	176.103	9750	810	C00327	HMDB00904	0.578948	0.00159931	0.523482	1.81826e-05	0.904195	0.6099	Amino Acid	Urea cycle; Arginine and Proline Metabolism
inosine 5'-monophosphate (IMP)	2133	349.054	8582	5482599	C00130	HMDB00175	2.0907	0.00219036	6.97	2.38332e-14	3.33381	9.8847e-08	Nucleotide	Purine Metabolism, (Hypo)Xanthine/Inosine containing
flavin adenine dinucleotide (FAD)	2134	784.15	643975	559059	C00016	HMDB01248	1.30044	0.0118722	1.6173	3.1572e-06	1.24365	0.0517582	Cofactors and Vitamins	Riboflavin Metabolism
biliverdin	2137	583.255	5353439	10628548	C00500	HMDB01008	1.33246	0.0226946	1.48744	0.0105993	1.11631	0.6099	Cofactors and Vitamins	Hemoglobin and Porphyrin Metabolism
pyridoxamine	2150	169.097	1052	1023	C00534	HMDB01431	1.07326	0.388079	1.10081	0.244061	1.02567	0.844691	Cofactors and Vitamins	Vitamin B6 Metabolism
cytidine 5'-monophosphate (5'-CMP)	2372	324.059	6131	5414497	C00055	HMDB00095	1.44309	0.00545865	2.9165	3.99364e-12	2.02101	1.36392e-06	Nucleotide	Pyrimidine Metabolism, Cytidine containing
gamma-glutamylglutamine	2730	276.119	150914	133013	C05283	HMDB11738	1.31638	0.0457666	1.01808	0.912235	0.773392	0.151695	Peptide	Gamma-glutamyl Amino Acid
gamma-glutamyltyrosine	2734	311.124	94340	85142		HMDB11741	0.651253	0.00247054	0.4677	2.45733e-07	0.718154	0.0322473	Peptide	Gamma-glutamyl Amino Acid
UDP-glucuronate	2763	579.027	17473	16522	C00167	HMDB00935	1.54886	0.00340864	2.65045	1.72394e-08	1.71123	0.00235521	Carbohydrate	Nucleotide Sugar
N-formylmethionine	2829	176.039	439750	388809	C03145	HMDB01015	1.10413	0.134013	1.13694	0.121801	1.02972	0.813418	Amino Acid	Methionine, Cysteine, SAM and Taurine Metabolism
adenosine 3',5'-cyclic monophosphate (cAMP)	2831	328.045	6076	268	C00575	HMDB00058	0.749325	0.0118487	0.803839	0.0974862	1.07275	0.706295	Nucleotide	Purine Metabolism, Adenine containing
guanosine 5'- monophosphate (5'-GMP)	2849	364.065	6804	741	C00144	HMDB01397	1.60719	0.00934318	3.81458	1.91059e-10	2.37344	2.10661e-05	Nucleotide	Purine Metabolism, Guanine containing
uridine 5'-monophosphate (UMP)	2856	325.043	6030	1399139	C00105	HMDB00288	1.35818	0.0309797	2.9196	2.64731e-10	2.14964	5.86904e-06	Nucleotide	Pyrimidine Metabolism, Uracil containing
adenosine 5'-diphosphate (ADP)	3108	426.022	6022	5800	C00008	HMDB01341	1.3213	0.013223	1.78945	1.0667e-07	1.35431	0.00757051	Nucleotide	Purine Metabolism, Adenine containing
hypoxanthine	3127	135.031	790	768	C00262	HMDB00157	1.10134	0.0494055	1.101	0.0898466	0.99969	0.996884	Nucleotide	Purine Metabolism, (Hypo)Xanthine/Inosine containing
betaine	3141	118.086	247	24219951173	C00719	HMDB00043	1.04591	0.320051	1.0258	0.716721	0.980774	0.846779	Amino Acid	Glycine, Serine and Threonine Metabolism
xanthine	3147	151.026	1188	1151	C00385	HMDB00292	0.957773	0.674415	1.22063	0.133668	1.27444	0.126567	Nucleotide	Purine Metabolism, (Hypo)Xanthine/Inosine containing
3-ureidopropionate	3155	133.061	111	109	C02642	HMDB00026	0.844599	0.0334587	0.768222	0.0472537	0.909571	0.6099	Nucleotide	Pyrimidine Metabolism, Uracil containing
dimethylglycine	5086	104.071	673	653	C01026	HMDB00092	0.957566	0.374819	0.910033	0.32254	0.950361	0.706295	Amino Acid	Glycine, Serine and Threonine Metabolism
nicotinamide adenine dinucleotide (NAD+)	5278	662.102	5893	5681	C00003	HMDB00902	0.778862	0.0419058	1.09773	0.456709	1.40941	0.0148561	Cofactors and Vitamins	Nicotinate and Nicotinamide Metabolism
uridine 5'-diphosphate (UDP)	5345	402.995	6031	5809	C00015	HMDB00295	1.8705	0.00542577	2.93974	4.46192e-07	1.57164	0.046479	Nucleotide	Pyrimidine Metabolism, Uracil containing
2-aminoadipate	6146	162.076	469	456	C00956	HMDB00510	0.965652	0.725372	1.23981	0.212079	1.28391	0.235297	Amino Acid	Lysine Metabolism
4-acetamidophenol	12032	152.071	1983	1906	C06804	HMDB01859	0.43547	0.00159931	0.211919	2.43173e-08	0.486645	0.0114732	Xenobiotics	Drug - Analgesics, Anesthetics
beta-hydroxyisovalerate	12129	117.056	69362	62571		HMDB00754	0.886763	0.127985	0.889821	0.177754	1.00345	0.983236	Amino Acid	Leucine, Isoleucine and Valine Metabolism
2'-deoxyinosine	15076	251.079	65058	58569	C05512	HMDB00071	1.11347	0.338766	1.01928	0.88942	0.915404	0.6099	Nucleotide	Purine Metabolism, (Hypo)Xanthine/Inosine containing
glycerol	15122	91.0401	753	733	C00116	HMDB00131	0.787265	0.00335181	0.553755	0.000479144	0.703391	0.0727067	Lipid	Glycerolipid Metabolism
xanthosine	15136	283.068	64959	58484	C01762	HMDB00299	1.1471	0.0498718	0.738146	0.0185723	0.643491	0.00365722	Nucleotide	Purine Metabolism, (Hypo)Xanthine/Inosine containing
kynurenine	15140	209.092	161166	141580	C00328	HMDB00684	1.97267	0.00210626	2.36938	1.61668e-06	1.2011	0.388795	Amino Acid	Tryptophan Metabolism
tartarate	15336	149.009	444305	852	C00898	HMDB00956	0.728453	0.0667664	0.635919	0.00548721	0.872972	0.549954	Xenobiotics	Food Component/Plant
6-phosphogluconate	15442	275.017	91493	82615	C00345	HMDB01316	1.44124	0.0225177	1.7307	0.000993767	1.20085	0.383745	Carbohydrate	Pentose Phosphate Pathway
glucuronate	15443	193.035	444791	58552	C00191	HMDB00127	1.26043	0.0029742	1.42862	3.89958e-06	1.13344	0.151818	Carbohydrate	Aminosugar Metabolism
argininosuccinate	15497	291.13	828	805	C03406	HMDB00052	1.27861	0.00545865	1.51079	0.00139833	1.18159	0.296738	Amino Acid	Urea cycle; Arginine and Proline Metabolism
carnitine	15500	162.112	10917	10455	C00318	HMDB00062	0.81029	0.0027426	0.750788	1.89797e-05	0.926566	0.345821	Lipid	Carnitine Metabolism
choline	15506	104.107	305	149278	C00114	HMDB00097	1.07508	0.0464859	1.17861	9.8959e-05	1.09629	0.0517582	Lipid	Phospholipid Metabolism
dihydroxyacetone phosphate (DHAP)	15522	171.005	668	3833110	C00111	HMDB01473	0.914589	0.637155	0.834471	0.313598	0.912401	0.716347	Carbohydrate	Glycolysis, Gluconeogenesis, and Pyruvate Metabolism
maltose	15586	387.114	10991489	388469	C00208	HMDB00163	1.2753	0.0596416	1.05815	0.787059	0.829725	0.452977	Carbohydrate	Glycogen Metabolism
N1-methyladenosine	15650	282.12	27476	4573813	C02494	HMDB03331	0.917017	0.267917	0.890126	0.247656	0.970675	0.850747	Nucleotide	Purine Metabolism, Adenine containing
3-methyl-2-oxovalerate	15676	129.056	47	46	C00671	HMDB03736	0.914527	0.401526	0.791558	0.060246	0.865539	0.359373	Amino Acid	Leucine, Isoleucine and Valine Metabolism
3-methylhistidine	15677	170.092	64969	58494	C01152	HMDB00479	0.975701	0.648765	0.769902	0.418468	0.789075	0.587522	Amino Acid	Histidine Metabolism
4-guanidinobutanoate	15681	146.092	500	486	C01035	HMDB03464	0.883443	0.171182	1.04534	0.724761	1.18326	0.235285	Amino Acid	Guanidino and Acetamido Metabolism
cystathionine	15705	223.075	439258	811	C02291	HMDB00099	1.23019	0.0353973	1.46413	0.00279364	1.19016	0.273094	Amino Acid	Methionine, Cysteine, SAM and Taurine Metabolism
imidazole lactate	15716	157.061	440129	389128	C05568	HMDB02320	0.898272	0.0294452	0.846717	0.132027	0.942607	0.706295	Amino Acid	Histidine Metabolism
N-acetylglutamate	15720	188.056	70914	1266066	C00624	HMDB01138	1.16989	0.0528649	1.46765	1.39088e-05	1.25452	0.0195824	Amino Acid	Glutamate Metabolism
4-acetamidophenylglucuronide	15736	326.088	83944	3239926		HMDB10316	0.905837	0.0097076	0.835428	5.24373e-07	0.922272	0.0335688	Xenobiotics	Drug - Analgesics, Anesthetics
hippurate	15753	178.051	464	451	C01586	HMDB00714	0.889253	0.0727348	0.584835	0.0105016	0.657669	0.0953495	Xenobiotics	Benzoate Metabolism
ethylmalonate	15765	131.035	11756	11263		HMDB00622	0.858819	0.00966212	0.853558	0.0653738	0.993874	0.974212	Amino Acid	Leucine, Isoleucine and Valine Metabolism
benzoate	15778	121.029	243	238	C00180	HMDB01870	0.703522	0.0299538	0.728143	0.101856	1.035	0.913849	Xenobiotics	Benzoate Metabolism
UDP-galactose	15860	565.048	18068	17069	C00052	HMDB00302	1.99545	0.00210626	3.82493	1.0409e-11	1.91682	0.000436053	Carbohydrate	Nucleotide Sugar
maltotetraose	15910	665.215	446495	393830	C02052	HMDB01296	0.96463	0.594834	0.761306	0.0286041	0.78922	0.114515	Carbohydrate	Glycogen Metabolism
2'-deoxycytidine	15949	228.098	13711	13117	C00881	HMDB00014	0.847407	0.0850291	0.693621	0.016342	0.818522	0.295746	Nucleotide	Pyrimidine Metabolism, Cytidine containing
glycerophosphorylcholine (GPC)	15990	258.11	71920	571409	C00670	HMDB00086	0.808933	0.00281696	0.874262	0.0262912	1.08076	0.307997	Lipid	Phospholipid Metabolism
sphingosine	17747	300.29	5353955	4510275	C00319	HMDB00252	1.30947	0.0421013	1.68611	0.000124528	1.28763	0.10684	Lipid	Sphingolipid Metabolism
sphinganine	17769	302.305	3126	3014	C00836	HMDB00269	0.977119	0.80211	1.15585	0.158056	1.18291	0.173594	Lipid	Sphingolipid Metabolism
N6-formyllysine	17895	175.108	70923	64085			0.905349	0.189242	0.679831	0.000679001	0.750905	0.0275106	Amino Acid	Lysine Metabolism
gamma-glutamylhistidine	18245	285.119	7017195	5380197			0.489567	0.00210626	0.232772	1.21628e-06	0.475466	0.0207914	Peptide	Gamma-glutamyl Amino Acid
paraxanthine	18254	181.072	4687	4525	C13747	HMDB01860	0.914146	0.315907	0.811359	0.214128	0.88756	0.6099	Xenobiotics	Xanthine Metabolism
quinate	18335	191.056	6508	10246715	C00296	HMDB03072	0.822319	0.0563319	1.16778	0.617554	1.42011	0.333687	Xenobiotics	Food Component/Plant
indolelactate	18349	204.067	92904	83867	C02043	HMDB00671	1.12488	0.124024	0.957793	0.748457	0.851465	0.291794	Amino Acid	Tryptophan Metabolism
glycylvaline	18357	175.108	97417	2006926		HMDB28854	1.25041	0.116401	1.12612	0.554821	0.9006	0.703685	Peptide	Dipeptide
gamma-glutamylleucine	18369	259.13	151023	133115		HMDB11171	0.81337	0.0528649	0.555496	7.54353e-06	0.682957	0.00757051	Peptide	Gamma-glutamyl Amino Acid
methionine sulfoxide	18374	166.053	158980	139840	C02989	HMDB02005	1.22161	0.0433995	1.18993	0.0843899	0.974062	0.874536	Amino Acid	Methionine, Cysteine, SAM and Taurine Metabolism
theobromine	18392	181.072	5429	5236	C07480	HMDB02825	0.769457	0.0394628	0.787879	0.322459	1.02394	0.963342	Xenobiotics	Xanthine Metabolism
acetylcholine	18790	146.118	NA		C01996	HMDB00895	0.839399	0.378234	0.539703	0.0175938	0.642964	0.164897	Lipid	Neurotransmitter
1,2-dipalmitoyl-GPC (16:0/16:0)	19130	734.569	452110	398235		HMDB00564	1.19232	0.0104312	1.28923	0.000155269	1.08128	0.342706	Lipid	Phosphatidylcholine (PC)
1-myristoyl-2-palmitoyl-GPC (14:0/16:0)	19258	706.538	129657	114798		HMDB07869	1.0396	0.541234	1.18697	0.0173252	1.14176	0.128662	Lipid	Phosphatidylcholine (PC)
1-palmitoyl-2-oleoyl-GPS (16:0/18:1)	19261	762.528	5283499	4446618	C13880	HMDB12357	1.399	0.00210626	1.28371	0.025069	0.91759	0.580157	Lipid	Phosphatidylserine (PS)
1-palmitoyl-2-oleoyl-GPE (16:0/18:1)	19263	718.538	5283496	4446615		HMDB05320	0.951912	0.371832	0.982618	0.78963	1.03226	0.710316	Lipid	Phosphatidylethanolamine (PE)
1-stearoyl-2-oleoyl-GPS (18:0/18:1)	19265	790.559	9547087	7826037		HMDB10163	1.26061	0.00469659	1.13033	0.17581	0.896653	0.333687	Lipid	Phosphatidylserine (PS)
1-stearoyl-GPI (18:0)	19324	599.32	NA	21403067		HMDB61696	1.40333	0.0100443	1.64771	4.77262e-05	1.17415	0.273819	Lipid	Lysophospholipid
stearoyl sphingomyelin (d18:1/18:0)	19503	731.606	6453725	4956085	C00550	HMDB01348	0.806739	0.0181203	0.722246	0.000239448	0.895265	0.304119	Lipid	Sphingolipid Metabolism
1,5-anhydroglucitol (1,5-AG)	20675	163.061	64960		C07326	HMDB02712	0.915751	0.179591	0.686767	0.00108018	0.74995	0.0284325	Carbohydrate	Glycolysis, Gluconeogenesis, and Pyruvate Metabolism
adipate (C6-DC)	21134	145.051	196	191	C06104	HMDB00448	0.748321	0.00435777	0.536457	4.10877e-08	0.716881	0.00478202	Lipid	Fatty Acid, Dicarboxylate
4-methyl-2-oxopentanoate	22116	129.056	70	69	C00233	HMDB00695	0.835939	0.155598	0.762577	0.0803935	0.91224	0.683607	Amino Acid	Leucine, Isoleucine and Valine Metabolism
phenyllactate (PLA)	22130	165.056	3848	3715	C05607	HMDB00779	0.80663	0.0528649	0.690669	0.00519343	0.85624	0.355862	Amino Acid	Phenylalanine Metabolism
homoarginine	22137	189.135	9085	8732	C01924	HMDB00670	0.922646	0.10229	0.811525	0.0255606	0.879563	0.273474	Amino Acid	Urea cycle; Arginine and Proline Metabolism
homocitrulline	22138	190.119	65072	58582	C02427	HMDB00679	0.946707	0.218088	0.787795	0.0289592	0.832143	0.16949	Amino Acid	Urea cycle; Arginine and Proline Metabolism
nicotinamide ribonucleotide (NMN)	22152	335.064	14180	13553	C00455	HMDB00229	0.516243	0.00159931	0.334644	1.52127e-09	0.64823	0.0164836	Cofactors and Vitamins	Nicotinate and Nicotinamide Metabolism
cysteine s-sulfate	22176	201.984	115015	102939	C05824	HMDB00731	0.595499	0.00159931	0.212188	2.38332e-14	0.35632	2.61079e-08	Amino Acid	Methionine, Cysteine, SAM and Taurine Metabolism
N-acetylaspartate (NAA)	22185	174.041	65065	58576	C01042	HMDB00812	1.14149	0.0166955	1.54822	6.67185e-06	1.35631	0.00434939	Amino Acid	Alanine and Aspartate Metabolism
triethanolamine	22202	150.112	7618	13835630	C06771	HMDB32538	0.627175	0.00159931	0.500297	0.01059	0.7977	0.549954	Xenobiotics	Chemical
indoleacetate	27513	174.056	802	780	C00954	HMDB00197	0.82019	0.013223	0.783036	0.0507311	0.954701	0.804666	Amino Acid	Tryptophan Metabolism
1-methylnicotinamide	27665	137.071	10129985	8305504	C02918	HMDB00699	1.75438	0.00159931	2.54012	1.42568e-09	1.44788	0.0160012	Cofactors and Vitamins	Nicotinate and Nicotinamide Metabolism
3-indoxyl sulfate	27672	212.002	10258	9840		HMDB00682	0.943512	0.589938	0.778979	0.133668	0.825617	0.357745	Amino Acid	Tryptophan Metabolism
N-acetylglycine	27710	118.05	10972	10507		HMDB00532	0.854245	0.013223	0.784193	0.026275	0.917996	0.574647	Amino Acid	Glycine, Serine and Threonine Metabolism
creatine	27718	132.077	586	566	C00300	HMDB00064	0.819452	0.00966089	0.859757	0.0163155	1.04919	0.585698	Amino Acid	Creatine Metabolism
glutathione, oxidized (GSSG)	27727	613.159	65359	58835	C00127	HMDB03337	1.09693	0.044653	1.48825	2.61264e-09	1.35673	6.68641e-06	Amino Acid	Glutathione Metabolism
ribonate	27731	165.04	5460677	4574162	C01685	HMDB00867	1.13187	0.12031	1.31395	0.00548721	1.16087	0.218864	Carbohydrate	Pentose Metabolism
threonate	27738	135.03	151152	133224	C01620	HMDB00943	1.10031	0.351612	1.43415	0.00806773	1.3034	0.103238	Cofactors and Vitamins	Ascorbate and Aldarate Metabolism
1-methylhistidine	30460	170.092	92105	83153	C01152	HMDB00001	1.04421	0.362086	0.837873	0.0212085	0.802399	0.0139642	Amino Acid	Histidine Metabolism
nicotinamide adenine dinucleotide reduced (NADH)	31475	664.117	439153	388299	C00004	HMDB01487	1.33548	0.00700767	2.17198	1.49306e-06	1.62636	0.00490017	Cofactors and Vitamins	Nicotinate and Nicotinamide Metabolism
pyridoxate	31555	182.046	6723	6467	C00847	HMDB00017	0.84267	0.0188666	0.73326	0.0357708	0.870163	0.484415	Cofactors and Vitamins	Vitamin B6 Metabolism
androsterone sulfate	31591	369.174	159663	19988780		HMDB02759	0.942393	0.536041	0.847243	0.297249	0.899034	0.624725	Lipid	Androgenic Steroids
3-carboxy-4-methyl-5-propyl-2-furanpropanoate (CMPF)	31787	239.092	123979	110498		HMDB61112	0.942092	0.566906	0.621041	0.00324168	0.659215	0.0268252	Lipid	Fatty Acid, Dicarboxylate
3-(4-hydroxyphenyl)lactate	32197	181.051	9378	9010	C03672	HMDB00755	1.02993	0.742388	0.97626	0.85045	0.947886	0.743584	Amino Acid	Tyrosine Metabolism
acetylcarnitine (C2)	32198	204.123	1	5406074	C02571	HMDB00201	1.21983	0.00424179	1.37661	1.3151e-06	1.12853	0.0965622	Lipid	Fatty Acid Metabolism(Acyl Carnitine)
trans-4-hydroxyproline	32306	132.066	5810	5605	C01157	HMDB00725	0.950788	0.457749	0.909389	0.225074	0.956459	0.692677	Amino Acid	Urea cycle; Arginine and Proline Metabolism
hexanoylcarnitine (C6)	32328	260.186	6426853	4932273		HMDB00705	1.1154	0.138513	1.33167	0.00142371	1.1939	0.0953495	Lipid	Fatty Acid Metabolism(Acyl Carnitine)
adenosine 5'-monophosphate (AMP)	32342	348.07	6083	10239183	C00020	HMDB00045	1.24797	0.12951	4.26084	1.86851e-09	3.41421	8.90967e-07	Nucleotide	Purine Metabolism, Adenine containing
UDP-glucose	32344	565.048	8629	8308	C00029	HMDB00286	1.65006	0.00210626	2.70383	4.09318e-12	1.63862	0.000209486	Carbohydrate	Nucleotide Sugar
glycochenodeoxycholate	32346	448.307	12544		C05466	HMDB00637	0.897539	0.280331	0.860122	0.323781	0.958312	0.86109	Lipid	Primary Bile Acid Metabolism
4-imidazoleacetate	32349	127.05	96215	86856	C02835	HMDB02024	0.945276	0.55909	1.21947	0.242159	1.29007	0.218864	Amino Acid	Histidine Metabolism
1-methyl-4-imidazoleacetate	32350	141.066	75810	68319	C05828	HMDB02820	0.85578	0.0210544	0.877991	0.314679	1.02595	0.909434	Amino Acid	Histidine Metabolism
guanine	32352	152.057	764	744	C00242	HMDB00132	1.11488	0.0465836	1.00234	0.971408	0.89906	0.181606	Nucleotide	Purine Metabolism, Guanine containing
ascorbate (Vitamin C)	32354	177.039	NA	10189562	C00072	HMDB00044	1.53584	0.0575964	1.42288	0.150735	0.926451	0.843159	Cofactors and Vitamins	Ascorbate and Aldarate Metabolism
N-acetylneuraminate	32377	310.113	439197	10292217	C00270	HMDB00230	1.25343	0.00335181	1.32274	0.00021474	1.0553	0.602056	Carbohydrate	Aminosugar Metabolism
trigonelline (N'-methylnicotinate)	32401	138.055	5570	5369	C01004	HMDB00875	0.999034	0.989692	1.062	0.851584	1.06303	0.905432	Cofactors and Vitamins	Nicotinate and Nicotinamide Metabolism
butyrylcarnitine (C4)	32412	232.154	439829	184820	C02862	HMDB02013	1.12147	0.241947	1.62517	3.89212e-05	1.44914	0.00478202	Lipid	Fatty Acid Metabolism (also BCAA Metabolism)
2-hydroxymyristate	32413	243.197	1563	1508	C13790	HMDB02261	0.866412	0.047049	0.776916	0.00317676	0.896705	0.307997	Lipid	Fatty Acid, Monohydroxy
dehydroisoandrosterone sulfate (DHEA-S)	32425	367.158	12594	12074	C04555	HMDB01032	0.985814	0.893555	1.07114	0.717312	1.08655	0.734843	Lipid	Androgenic Steroids
propionylcarnitine (C3)	32452	218.139	107738	96904	C03017	HMDB00824	1.19902	0.0247883	1.33045	0.00173751	1.10962	0.363275	Lipid	Fatty Acid Metabolism (also BCAA Metabolism)
phenol sulfate	32553	172.991	74426	67018	C02180	HMDB60015	0.940271	0.317753	0.771935	0.161103	0.82097	0.400741	Amino Acid	Tyrosine Metabolism
pregnenediol disulfate (C21H34O8S2)*	32562	238.077	NA				1.00997	0.927085	1.14127	0.403481	1.13	0.569167	Lipid	Pregnenolone Steroids
pregnenediol sulfate (C21H34O5S)*	32619	397.205	NA	13465233			0.876045	0.146726	0.87228	0.30097	0.995703	0.98367	Lipid	Pregnenolone Steroids
N-alpha-acetylornithine	32984	175.108	439232	388369	C00437	HMDB03357	0.532449	0.00210626	0.387554	0.000172979	0.727871	0.299746	Amino Acid	Urea cycle; Arginine and Proline Metabolism
nicotinamide riboside	33013	255.098	439924		C03150	HMDB00855	0.511167	0.0144067	0.222637	2.70075e-07	0.435547	0.00651204	Cofactors and Vitamins	Nicotinate and Nicotinamide Metabolism
N-ethylglycinexylidide	33080	207.149	24415	22824	C16561	HMDB60656	0.732997	0.101927	0.694024	0.0591804	0.94683	0.86109	Xenobiotics	Drug - Analgesics, Anesthetics
2-methoxyacetaminophen glucuronide*	33161	356.099	14367271	52083351			1.15446	0.0121117	1.39831	2.52865e-08	1.21122	0.00209248	Xenobiotics	Drug - Analgesics, Anesthetics
2-hydroxyacetaminophen sulfate*	33173	246.008	86290013	34448632			1.11706	0.024485	1.30386	3.43697e-07	1.16722	0.00490017	Xenobiotics	Drug - Analgesics, Anesthetics
1-palmitoleoyl-GPC (16:1)*	33230	494.324	24779461	21403152		HMDB10383	1.07439	0.320051	1.14234	0.27782	1.06324	0.723133	Lipid	Lysophospholipid
gamma-glutamylthreonine	33364	249.108	76078708	21403107		HMDB29159	0.575149	0.00159931	0.310617	7.48009e-08	0.540063	0.00614418	Peptide	Gamma-glutamyl Amino Acid
2-palmitoylglycerol (16:0)	33419	255.233	123409	110006		HMDB11533	0.859325	0.146726	0.989462	0.931453	1.15144	0.318176	Lipid	Monoacylglycerol
gamma-glutamylphenylalanine	33422	295.129	111299	99868		HMDB00594	0.690254	0.00341154	0.583564	1.60219e-05	0.845433	0.250103	Peptide	Gamma-glutamyl Amino Acid
isobutyrylcarnitine (C4)	33441	232.154	168379			HMDB00736	1.0853	0.46676	0.80084	0.150582	0.737896	0.0953495	Amino Acid	Leucine, Isoleucine and Valine Metabolism
pseudouridine	33442	243.062	15047	21403010	C02067	HMDB00767	1.01328	0.831014	0.83422	0.00946692	0.823285	0.0164234	Nucleotide	Pyrimidine Metabolism, Uracil containing
uridine 5'-triphosphate (UTP)	33448	482.961	6133	5903	C00075	HMDB00285	1.67124	0.0124305	2.9466	5.61834e-08	1.76312	0.00590686	Nucleotide	Pyrimidine Metabolism, Uracil containing
glutamate, gamma-methyl ester	33487	162.076	68662	66546		HMDB61715	1.11667	0.0233571	1.24499	0.000673423	1.11491	0.157524	Amino Acid	Glutamate Metabolism
gamma-glutamyl-epsilon-lysine	33934	276.155	7015685	5378717		HMDB03869	1.33061	0.013223	2.20512	2.56545e-07	1.65723	0.00189581	Peptide	Gamma-glutamyl Amino Acid
piperine	33935	286.144	638024	553590	C03882	HMDB29377	0.757946	0.013223	0.488123	0.00170311	0.644007	0.103406	Xenobiotics	Food Component/Plant
octanoylcarnitine (C8)	33936	288.217	123701	110274	C02838	HMDB00791	0.949391	0.493529	1.29313	0.0185231	1.36206	0.0153519	Lipid	Fatty Acid Metabolism(Acyl Carnitine)
N-acetylthreonine	33939	160.062	152204	3841173			1.18193	0.027438	1.31527	0.000315831	1.11282	0.24525	Amino Acid	Glycine, Serine and Threonine Metabolism
N-acetylglutamine	33943	189.087	182230	158492	C02716	HMDB06029	1.06166	0.540752	1.53441	0.000348348	1.44529	0.0064338	Amino Acid	Glutamate Metabolism
N-acetylhistidine	33946	198.087	75619	68142	C02997	HMDB32055	1.08335	0.138513	1.1205	0.26216	1.03429	0.826701	Amino Acid	Histidine Metabolism
gamma-glutamyltryptophan	33947	334.14	3989307	2302065		HMDB29160	0.69783	0.00440265	0.447383	4.10877e-08	0.641106	0.00364156	Peptide	Gamma-glutamyl Amino Acid
gamma-glutamylglycine	33949	205.082	165527	145071		HMDB11667	0.567454	0.00159931	0.331399	3.16937e-07	0.58401	0.0180496	Peptide	Gamma-glutamyl Amino Acid
creatine phosphate	33951	210.029	587	567	C02305	HMDB01511	1.01331	0.921766	1.0275	0.87493	1.014	0.963669	Amino Acid	Creatine Metabolism
myristoylcarnitine (C14)	33952	372.311	6426854	4932274		HMDB05066	1.17724	0.0299194	2.1327	3.06492e-12	1.8116	2.12138e-08	Lipid	Fatty Acid Metabolism(Acyl Carnitine)
N-acetylarginine	33953	217.13	67427	60752	C02562	HMDB04620	1.09912	0.166157	1.21599	0.0620709	1.10633	0.470629	Amino Acid	Urea cycle; Arginine and Proline Metabolism
1-palmitoyl-GPC (16:0)	33955	496.34	86554	78064		HMDB10382	1.03098	0.505636	1.05698	0.451787	1.02522	0.817953	Lipid	Lysophospholipid
1-stearoyl-GPC (18:0)	33961	524.371	497299	435389		HMDB10384	1.01406	0.791053	1.05466	0.47095	1.04004	0.703685	Lipid	Lysophospholipid
epiandrosterone sulfate	33973	369.174	9929317	21403101			0.839082	0.119699	0.81322	0.208024	0.969178	0.909434	Lipid	Androgenic Steroids
3-(cystein-S-yl)acetaminophen*	34365	271.075	5233914	4403253			0.730963	0.00210626	0.453947	1.63948e-11	0.621025	1.66029e-05	Xenobiotics	Drug - Analgesics, Anesthetics
stachydrine	34384	144.102	115244	103115	C10172	HMDB04827	1.03122	0.55909	0.702319	0.279945	0.681057	0.348155	Xenobiotics	Food Component/Plant
choline phosphate	34396	184.073	1014	119298	C00588	HMDB01565	0.962206	0.397136	0.859639	0.00717446	0.893404	0.0953495	Lipid	Phospholipid Metabolism
glycylleucine	34398	189.123	92843	83812	C02155	HMDB00759	1.2467	0.0400646	1.63863	0.00103399	1.31437	0.126567	Peptide	Dipeptide
1,7-dimethylurate	34400	195.052	91611	82720	C16356	HMDB11103	0.82915	0.00711517	0.67303	0.00172331	0.81171	0.16949	Xenobiotics	Xanthine Metabolism
isovalerylcarnitine (C5)	34407	246.17	6426851	4932271		HMDB00688	1.05251	0.69329	0.855947	0.402158	0.813246	0.364172	Amino Acid	Leucine, Isoleucine and Valine Metabolism
stearoylcarnitine (C18)	34409	428.373	6426855	21233653		HMDB00848	1.32735	0.00706063	1.69407	1.76177e-06	1.27628	0.0396596	Lipid	Fatty Acid Metabolism(Acyl Carnitine)
cytidine-5'-diphosphoethanolamine	34410	447.068	123727	287	C00570	HMDB01564	1.10526	0.10229	1.55649	1.02544e-06	1.40826	0.000409375	Lipid	Phospholipid Metabolism
cytidine 5'-diphosphocholine	34418	489.115	13804	21531769	C00307	HMDB01413	1.31351	0.0027426	2.05061	1.36504e-05	1.56117	0.0139642	Lipid	Phospholipid Metabolism
1-linoleoyl-GPC (18:2)	34419	520.34	11988421	10160888	C04100	HMDB10386	1.00589	0.937242	0.950265	0.600854	0.944704	0.661463	Lipid	Lysophospholipid
5-acetylamino-6-amino-3-methyluracil	34424	199.083	88299	79659	C16366	HMDB04400	1.03111	0.769617	1.13094	0.5239	1.09682	0.723133	Xenobiotics	Xanthine Metabolism
sphingosine 1-phosphate	34445	380.256	5283560	4446673	C06124	HMDB00277	1.23362	0.023699	1.49893	6.61807e-05	1.21506	0.0953495	Lipid	Sphingolipid Metabolism
gamma-glutamylisoleucine*	34456	261.144	14253342	21403145		HMDB11170	0.613178	0.00210626	0.409031	1.27712e-06	0.667068	0.0401279	Peptide	Gamma-glutamyl Amino Acid
laurylcarnitine (C12)	34534	344.28	10427569	8602997		HMDB02250	1.0405	0.680019	1.77338	5.82517e-06	1.70435	0.000101819	Lipid	Fatty Acid Metabolism(Acyl Carnitine)
ophthalmate	34592	290.135	7018721	7993181		HMDB05765	0.942411	0.361258	0.953848	0.636341	1.01214	0.945047	Amino Acid	Glutathione Metabolism
beta-guanidinopropanoate	35101	132.077	67701	61020	C03065	HMDB13222	0.942879	0.489952	0.833001	0.165679	0.883466	0.475964	Xenobiotics	Food Component/Plant
7-methylguanine	35114	166.072	11361	10883	C02242	HMDB00897	0.880129	0.101927	0.662188	0.000433872	0.752376	0.0327778	Nucleotide	Purine Metabolism, Guanine containing
phenylacetylglutamine	35126	265.118	92258	270643	C04148	HMDB06344	0.925464	0.336596	0.518551	0.000309942	0.560315	0.00490017	Peptide	Acetylated Peptides
pro-hydroxy-pro	35127	229.118	11673055	9847785		HMDB06695	2.14876	0.00159931	2.28197	8.05796e-05	1.062	0.850747	Amino Acid	Urea cycle; Arginine and Proline Metabolism
N2-methylguanosine	35133	298.115	3035422	2299669		HMDB05862	0.849698	0.0281735	0.804768	0.00406194	0.947123	0.6099	Nucleotide	Purine Metabolism, Guanine containing
N2,N2-dimethylguanosine	35137	312.13	92919	83878		HMDB04824	1.01996	0.769617	0.959024	0.587586	0.940258	0.533897	Nucleotide	Purine Metabolism, Guanine containing
cysteine-glutathione disulfide	35159	427.095	4247235	3455404		HMDB00656	0.83601	0.0459194	0.4937	1.36921e-09	0.590544	6.68641e-06	Amino Acid	Glutathione Metabolism
oleoylcarnitine (C18:1)	35160	426.358	6441392	21403150		HMDB05065	1.34589	0.00159931	2.15614	1.25624e-11	1.60202	1.07513e-05	Lipid	Fatty Acid Metabolism(Acyl Carnitine)
orotidine	35172	287.052	92751	83729		HMDB00788	1.2832	0.00700767	2.00107	3.96181e-07	1.55944	0.00216284	Nucleotide	Pyrimidine Metabolism, Orotate containing
1-arachidonoyl-GPE (20:4n6)*	35186	500.278	42607465	21403171		HMDB11517	1.10167	0.189242	1.13878	0.150582	1.03369	0.804621	Lipid	Lysophospholipid
2-palmitoyl-GPC (16:0)*	35253	570.341	15061532	21403165		HMDB61702	1.0563	0.550505	1.14789	0.141021	1.08671	0.508648	Lipid	Lysophospholipid
catechol sulfate	35320	188.986	3083879	2341024		HMDB59724	0.871437	0.17942	0.632011	0.0247997	0.725251	0.201537	Xenobiotics	Benzoate Metabolism
1-oleoyl-GPE (18:1)	35628	480.308	9547071	7826021		HMDB11506	0.981419	0.871142	1.31669	0.0626042	1.34162	0.0965622	Lipid	Lysophospholipid
1-palmitoyl-GPE (16:0)	35631	454.293	9547069	7826019		HMDB11503	0.998495	0.986242	1.21597	0.115646	1.2178	0.188362	Lipid	Lysophospholipid
cysteinylglycine	35637	179.048	439498	58762	C01419	HMDB00078	0.963965	0.722728	0.849682	0.208024	0.881445	0.454579	Amino Acid	Glutathione Metabolism
lidocaine	35661	235.18	3676	3548	D00358	HMDB14426	0.710514	0.0183918	0.646146	0.00110367	0.909408	0.6099	Xenobiotics	Drug - Analgesics, Anesthetics
2-hydroxypalmitate	35675	271.228	92836	83805		HMDB31057	0.859413	0.0137086	0.829058	0.00432817	0.964679	0.703685	Lipid	Fatty Acid, Monohydroxy
dihomo-linolenate (20:3n3 or n6)	35718	305.249	5280581	4471954	C03242	HMDB02925	1.21546	0.0301893	1.38602	6.78752e-05	1.14033	0.16949	Lipid	Polyunsaturated Fatty Acid (n3 and n6)
2-palmitoleoyl-GPC (16:1)*	35819	494.324	NA	21403164		HMDB10383	0.894359	0.316968	0.928088	0.692178	1.03771	0.904386	Lipid	Lysophospholipid
p-cresol sulfate	36103	187.007	4615423	3806480		HMDB11635	0.957372	0.549106	0.54511	0.0116125	0.569382	0.0449662	Xenobiotics	Benzoate Metabolism
1-linoleoyl-GPE (18:2)*	36600	478.293	52925130	21403170		HMDB11507	0.974001	0.778214	1.1317	0.369119	1.1619	0.383745	Lipid	Lysophospholipid
gamma-glutamylglutamate	36738	277.103	92865	83831	C05282	HMDB11737	1.67112	0.00210626	1.43738	0.0270465	0.860128	0.497358	Peptide	Gamma-glutamyl Amino Acid
deoxycarnitine	36747	146.118	134	705	C01181	HMDB01161	1.1692	0.00700767	1.24396	0.000330974	1.06394	0.420989	Lipid	Carnitine Metabolism
N6-acetyllysine	36752	189.123	92832	83801	C02727	HMDB00206	1.631	0.00616797	1.91939	0.000194055	1.17682	0.470629	Amino Acid	Lysine Metabolism
dimethylarginine (SDMA + ADMA)	36808	203.15	123831	110375	C03626	HMDB01539	1.02804	0.587081	1.07525	0.208024	1.04592	0.570637	Amino Acid	Urea cycle; Arginine and Proline Metabolism
adenosine 2'-monophosphate (2'-AMP)	36815	346.056	94136		C00946	HMDB11617	0.706342	0.047049	0.7122	0.0436846	1.00829	0.981278	Nucleotide	Purine Metabolism, Adenine containing
gamma-glutamylalanine	37063	219.098	440103	389104		HMDB29142	0.776442	0.0444309	0.428371	3.36342e-07	0.55171	0.000678122	Peptide	Gamma-glutamyl Amino Acid
methylphosphate	37070	113	13130	12578		HMDB61711	1.19673	0.00417855	1.554	6.72772e-10	1.29853	0.000209486	Nucleotide	Purine and Pyrimidine Metabolism
N-acetylserine	37076	148.06	65249	58744		HMDB02931	0.826823	0.00516685	0.840939	0.011539	1.01707	0.885015	Amino Acid	Glycine, Serine and Threonine Metabolism
alanylleucine	37093	203.139	259583	227831		HMDB28691	1.14318	0.264768	1.42701	0.00259105	1.24828	0.114812	Peptide	Dipeptide
tryptophan betaine	37097	247.144	442106	390633	C09213	HMDB61115	1.32039	0.00542577	0.866884	0.653686	0.656537	0.247869	Amino Acid	Tryptophan Metabolism
chiro-inositol	37112	225.062	NA	10254647	C19891	HMDB34220	1.01123	0.909438	0.896618	0.548782	0.886665	0.6099	Lipid	Inositol Metabolism
uridine-2',3'-cyclic monophosphate	37137	305.018	439715	3824355	C02355	HMDB11640	0.786934	0.0143156	0.746829	0.00178346	0.949037	0.700294	Nucleotide	Pyrimidine Metabolism, Uracil containing
androstenediol (3beta,17beta) disulfate (1)	37202	224.062	87120982		C04295	HMDB03818	0.970582	0.821865	1.26659	0.310008	1.30498	0.357745	Lipid	Androgenic Steroids
androstenediol (3beta,17beta) disulfate (2)	37203	224.062	87120982		C04295	HMDB03818	0.933688	0.451017	0.810027	0.062429	0.867556	0.318176	Lipid	Androgenic Steroids
androstenediol (3beta,17beta) monosulfate (1)	37211	369.174	13847309			HMDB03818	0.734854	0.00243258	0.620764	0.000485173	0.844745	0.318035	Lipid	Androgenic Steroids
2-hydroxyglutarate	37253	131.034	43	42	C02630	HMDB00606	1.31139	0.00228127	1.48336	4.37371e-06	1.13114	0.215333	Lipid	Fatty Acid, Dicarboxylate
N-methylproline	37431	130.086	557	541			0.957006	0.438466	0.889293	0.693914	0.929245	0.868743	Amino Acid	Urea cycle; Arginine and Proline Metabolism
cysteine sulfinic acid	37443	154.017	109	107	C00606	HMDB00996	1.87214	0.00264459	1.47901	0.0408346	0.790013	0.331722	Amino Acid	Methionine, Cysteine, SAM and Taurine Metabolism
glycerophosphoethanolamine	37455	216.063	123874	110410	C01233	HMDB00114	0.832252	0.00289739	0.868109	0.0115474	1.04308	0.589844	Lipid	Phospholipid Metabolism
ergothioneine	37459	230.096	3032311	2297320	C05570	HMDB03045	1.46418	0.00228127	1.20729	0.149075	0.824551	0.226116	Xenobiotics	Food Component/Plant
cytidine 2',3'-cyclic monophosphate	37465	304.034	417654	369711	C02354	HMDB11691	0.70164	0.0235951	0.684267	0.00623185	0.97524	0.913628	Nucleotide	Pyrimidine Metabolism, Cytidine containing
4-acetaminophen sulfate	37475	230.013	83939	75741	C06804	HMDB59911	0.846695	0.00210626	0.723824	4.92814e-11	0.854882	0.000895842	Xenobiotics	Drug - Analgesics, Anesthetics
N-acetylputrescine	37496	131.118	122356	109095	C02714	HMDB02064	1.06513	0.68987	1.96139	0.000993767	1.84145	0.00864511	Amino Acid	Polyamine Metabolism
palmitoyl sphingomyelin (d18:1/16:0)	37506	703.575	9939941	8115562			0.943752	0.214796	0.910569	0.0654079	0.964839	0.6099	Lipid	Sphingolipid Metabolism
sphingomyelin (d18:1/18:1, d18:2/18:0)	37529	729.591	6443882	4947837		HMDB12101	0.846002	0.0172165	0.783169	0.00173872	0.92573	0.452548	Lipid	Sphingolipid Metabolism
4-cholesten-3-one	38125	385.346	91477	427	C00599	HMDB00921	0.815069	0.0916735	0.709217	0.0463166	0.870131	0.565129	Lipid	Sterol
hexaethylene glycol	38133	281.161	17472	16521			0.934142	0.0444309	0.888366	0.000339482	0.950997	0.205824	Xenobiotics	Chemical
heptaethylene glycol	38154	325.187	79718	72017			0.934795	0.0444309	0.890742	0.000373701	0.952874	0.218906	Xenobiotics	Chemical
cis-4-decenoylcarnitine (C10:1)	38178	314.233	NA	28639171			0.970383	0.648741	1.15439	0.210179	1.18962	0.215333	Lipid	Fatty Acid Metabolism(Acyl Carnitine)
2,3-dihydroxyisovalerate	38276	133.051	677	657	C04039	HMDB12141	0.743301	0.00322095	0.506566	0.000363382	0.681509	0.0851463	Xenobiotics	Food Component/Plant
dexpanthenol	38314	206.139	4678	4516	D03726	HMDB04231	0.728553	0.0144004	0.399675	0.000149538	0.548587	0.0273038	Xenobiotics	Chemical
1-(1-enyl-palmitoyl)-GPE (P-16:0)*	39270	438.298	NA	10471193			1.01738	0.742388	1.05854	0.414112	1.04046	0.68654	Lipid	Lysoplasmalogen
1-(1-enyl-stearoyl)-GPE (P-18:0)*	39271	466.329	NA				1.07355	0.185176	1.1093	0.184322	1.0333	0.777495	Lipid	Lysoplasmalogen
S-methylcysteine	39592	119.016	24417	22826		HMDB02108	0.910953	0.0933207	0.677603	0.000330974	0.743839	0.0160012	Amino Acid	Methionine, Cysteine, SAM and Taurine Metabolism
3-hydroxyhippurate	39600	194.046	450268	396603		HMDB06116	0.977233	0.769617	0.865074	0.260734	0.885228	0.470629	Xenobiotics	Benzoate Metabolism
valylleucine	39994	231.17	352039	312586		HMDB29131	1.1676	0.295889	1.48112	0.0176651	1.26852	0.247331	Peptide	Dipeptide
isoleucylglycine	40008	187.109	342532	303621		HMDB28907	0.846512	0.117116	0.85357	0.301401	1.00834	0.981278	Peptide	Dipeptide
leucylalanine	40010	203.139	259321	227625		HMDB28922	1.34546	0.109916	1.58776	0.0138977	1.18008	0.520168	Peptide	Dipeptide
leucylglycine	40045	189.123	79070	71402		HMDB28929	1.02259	0.822383	1.07522	0.653686	1.05146	0.826972	Peptide	Dipeptide
trimethylamine N-oxide	40406	76.0757	1145	1113	C01104	HMDB00925	0.961394	0.79124	0.851657	0.434971	0.885856	0.672543	Lipid	Phospholipid Metabolism
cis-urocanate	40410	139.05	1549103	1266070		HMDB34174	0.434503	0.00210626	0.286872	1.95092e-06	0.660229	0.160788	Amino Acid	Histidine Metabolism
N1-Methyl-2-pyridone-5-carboxamide	40469	151.051	69698	62899	C05842	HMDB04193	0.886045	0.0586325	0.709197	0.0416087	0.800407	0.295072	Cofactors and Vitamins	Nicotinate and Nicotinamide Metabolism
valylglycine	40475	175.108	136487	120256		HMDB29127	0.878636	0.258755	0.953259	0.797983	1.08493	0.737295	Peptide	Dipeptide
prolylglycine	40703	173.092	6426709	4932143		HMDB11178	0.793974	0.0104312	0.504849	3.58079e-06	0.63585	0.00478202	Peptide	Dipeptide
imidazole propionate	40730	141.066	70630	63798		HMDB02271	0.570834	0.0433995	0.346041	0.00472714	0.606201	0.287319	Amino Acid	Histidine Metabolism
2-stearoyl-GPE (18:0)*	41220	480.31	NA	24769218		HMDB11129	1.02642	0.729921	1.15276	0.243435	1.12309	0.470629	Lipid	Lysophospholipid
phenylalanylglycine	41370	223.108	98207	88678		HMDB28995	0.866054	0.144752	0.860996	0.312533	0.99416	0.983236	Peptide	Dipeptide
phenylalanylalanine	41374	237.123	5488196	4589716			1.0901	0.457256	1.20993	0.181009	1.10992	0.599473	Peptide	Dipeptide
tyrosylglycine	41375	239.103	259323	227627		HMDB29105	0.853656	0.0762165	0.965489	0.821865	1.131	0.525687	Peptide	Dipeptide
valylglutamine	42079	246.145	5253209	4419671		HMDB29125	1.31218	0.0181845	1.64007	0.000160565	1.24989	0.148472	Peptide	Dipeptide
phosphate	42109	98.9842	1061	1032	C00009	HMDB01429	1.11364	0.0233571	1.31422	5.98059e-05	1.18011	0.0284325	Energy	Oxidative Phosphorylation
S-1-pyrroline-5-carboxylate	42370	114.055	1196	10140206	C04322	HMDB01301	0.913099	0.253379	0.929582	0.436654	1.01805	0.909434	Amino Acid	Glutamate Metabolism
S-adenosylhomocysteine (SAH)	42382	383.114	439155	16788012	C00021	HMDB00939	1.11569	0.0310417	1.05815	0.420724	0.948429	0.574647	Amino Acid	Methionine, Cysteine, SAM and Taurine Metabolism
1-stearoyl-GPE (18:0)	42398	482.324	9547068	7826018		HMDB11130	1.09265	0.250998	1.44085	0.00234213	1.31867	0.0464956	Lipid	Lysophospholipid
erythronate*	42420	135.03	2781043	2061231		HMDB00613	1.27263	0.0122624	1.41549	0.000370537	1.11226	0.383745	Carbohydrate	Aminosugar Metabolism
1-palmitoyl-2-linoleoyl-GPC (16:0/18:2)	42446	758.569	5287971	4450224		HMDB07973	0.935242	0.150698	0.927692	0.15795	0.991927	0.931342	Lipid	Phosphatidylcholine (PC)
1-stearoyl-2-oleoyl-GPE (18:0/18:1)	42448	746.569	NA			HMDB08993	1.17074	0.0413637	1.06496	0.492907	0.909643	0.400741	Lipid	Phosphatidylethanolamine (PE)
1-palmitoyl-2-linoleoyl-GPE (16:0/18:2)	42449	716.522	9546747	7825697		HMDB05322	0.811597	0.0109346	0.757443	0.000626489	0.933275	0.527167	Lipid	Phosphatidylethanolamine (PE)
1-stearoyl-2-arachidonoyl-GPC (18:0/20:4)	42450	810.601	16219824	17347139		HMDB08048	1.14773	0.0533819	1.21621	0.0256195	1.05966	0.639286	Lipid	Phosphatidylcholine (PC)
sphingomyelin (d18:2/16:0, d18:1/16:1)*	42459	701.559	NA				1.085	0.122581	1.08553	0.15795	1.00049	0.9963	Lipid	Sphingolipid Metabolism
sphingomyelin (d18:1/14:0, d16:1/16:0)*	42463	675.544	11433862	9608732		HMDB12097	1.11352	0.0406344	1.14618	0.0381711	1.02933	0.769557	Lipid	Sphingolipid Metabolism
tryptophylglycine	43028	262.119	263471	231453		HMDB29083	0.652139	0.00210626	0.597799	0.00293628	0.916674	0.723133	Peptide	Dipeptide
6-oxopiperidine-2-carboxylate	43231	144.066	3014237	2282737		HMDB61705	0.865688	0.225778	1.03199	0.825046	1.19211	0.278978	Amino Acid	Lysine Metabolism
N-delta-acetylornithine	43249	175.108	9920500	8096135			0.914943	0.39339	0.799193	0.320594	0.87349	0.674108	Amino Acid	Urea cycle; Arginine and Proline Metabolism
acisoga	43258	185.128	129397	114601			0.891453	0.0444309	0.759653	0.0140319	0.852151	0.248335	Amino Acid	Polyamine Metabolism
3-hydroxybutyrylcarnitine (1)	43264	248.149	53481617			HMDB13127	1.26204	0.00441994	1.58295	1.8753e-05	1.25428	0.0563904	Lipid	Fatty Acid Metabolism(Acyl Carnitine)
N-octanoylglycine	43502	200.129	84290	76040		HMDB00832	0.929609	0.150385	0.755122	0.076417	0.812301	0.295746	Lipid	Fatty Acid Metabolism(Acyl Glycine)
N-formylanthranilic acid	43549	164.035	101399	91624	C05653	HMDB04089	1.13147	0.185176	1.13043	0.2536	0.999088	0.9963	Amino Acid	Tryptophan Metabolism
5-(galactosylhydroxy)-L-lysine	43582	325.161	NA				1.2658	0.0446429	1.34762	0.0124406	1.06464	0.715021	Amino Acid	Lysine Metabolism
N-monomethylarginine	43586	189.135	132862	117259	C03884	HMDB29416	0.820878	0.00825691	0.798575	0.0164475	0.97283	0.855325	Amino Acid	Urea cycle; Arginine and Proline Metabolism
guanidinoacetate	43802	118.061	763	743	C00581	HMDB00128	0.752565	0.0118487	0.776276	0.0449882	1.03151	0.885015	Amino Acid	Creatine Metabolism
bilirubin (Z,Z)	43807	585.271	5280352	4444055	C00486	HMDB00054	1.95836	0.00159931	1.82611	0.00128523	0.932466	0.801625	Cofactors and Vitamins	Hemoglobin and Porphyrin Metabolism
gamma-glutamylvaline	43829	247.129	7015683			HMDB11172	0.673528	0.00210626	0.481133	4.62471e-07	0.714348	0.0284325	Peptide	Gamma-glutamyl Amino Acid
glycerol 3-phosphate	43847	173.021	754	734	C00093	HMDB00126	1.06119	0.553958	0.865884	0.316972	0.815955	0.247331	Lipid	Glycerolipid Metabolism
3-methyl-2-oxobutyrate	44526	115.04	49	48	C00141	HMDB00019	0.796558	0.0233571	0.726136	0.00708882	0.911593	0.574647	Amino Acid	Leucine, Isoleucine and Valine Metabolism
1-(1-enyl-oleoyl)-GPE (P-18:1)*	44621	464.314	NA				0.890208	0.0904424	0.906431	0.310008	1.01822	0.910328	Lipid	Lysoplasmalogen
docosahexaenoate (DHA; 22:6n3)	44675	327.233	445580	393183	C06429	HMDB02183	1.2895	0.00210626	1.3661	0.000209184	1.0594	0.6099	Lipid	Polyunsaturated Fatty Acid (n3 and n6)
palmitoylcarnitine (C16)	44681	400.342	461	448	C02990	HMDB00222	1.42194	0.00169565	2.30074	4.09318e-12	1.61802	1.54627e-05	Lipid	Fatty Acid Metabolism(Acyl Carnitine)
maltotriose	44688	549.167	439586	388669	C01835	HMDB01262	1.12794	0.171028	0.901319	0.474034	0.799085	0.188256	Carbohydrate	Glycogen Metabolism
gamma-glutamylmethionine	44872	279.101	7009567	5373147		HMDB29155	0.998769	0.991988	0.789913	0.144404	0.790886	0.235285	Peptide	Gamma-glutamyl Amino Acid
N-palmitoyl-sphingosine (d18:1/16:0)	44877	538.519	5283564	4446677		HMDB04949	1.19682	0.0168695	1.02853	0.798953	0.859383	0.226116	Lipid	Ceramides
2-methylbutyrylcarnitine (C5)	45095	246.17	6426901	4932320		HMDB00378	1.19058	0.144256	1.19269	0.2948	1.00177	0.9963	Amino Acid	Leucine, Isoleucine and Valine Metabolism
O-sulfo-L-tyrosine	45413	260.023	514186	448617			0.904201	0.338766	0.73383	0.0285232	0.811579	0.235285	Xenobiotics	Chemical
N-acetylmethionine sulfoxide	45428	208.064	193368	167798			1.5149	0.00840992	1.79575	9.00144e-05	1.18539	0.352681	Amino Acid	Methionine, Cysteine, SAM and Taurine Metabolism
3-(N-acetyl-L-cystein-S-yl) acetaminophen	45721	311.071	83967	75765			1.16484	0.0103662	1.42515	1.47605e-08	1.22347	0.00168607	Xenobiotics	Drug - Analgesics, Anesthetics
1-stearoyl-GPS (18:0)*	45966	524.299	9547101	7826051			1.63272	0.00469659	2.13136	6.66201e-07	1.30541	0.110349	Lipid	Lysophospholipid
mannitol/sorbitol	46142	181.072	5780	440	C00794	HMDB00247	0.94817	0.385893	1.05489	0.711324	1.11255	0.556286	Carbohydrate	Fructose, Mannose and Galactose Metabolism
methyl glucopyranoside (alpha + beta)	46144	193.072	NA				1.03478	0.746635	1.02794	0.860608	0.993385	0.981278	Xenobiotics	Food Component/Plant
4-methylcatechol sulfate	46146	203.002	NA				0.75272	0.0032663	0.538489	0.000260235	0.71539	0.0892819	Xenobiotics	Benzoate Metabolism
UDP-N-acetylglucosamine/galactosamine	46148	606.074	NA				1.5312	0.00210626	2.59454	1.93665e-10	1.69445	0.000305574	Carbohydrate	Nucleotide Sugar
aconitate [cis or trans]	46173	173.009	NA				0.778288	0.0151201	0.719682	0.00303582	0.9247	0.6099	Energy	TCA Cycle
linoleoylcarnitine (C18:2)*	46223	424.342	6450015	4952667		HMDB06469	1.14931	0.0379911	1.64287	4.62471e-07	1.42944	0.000650514	Lipid	Fatty Acid Metabolism(Acyl Carnitine)
pyroglutamine*	46225	129.066	134508	118562			0.923428	0.0683387	0.884091	0.2948	0.957402	0.801625	Amino Acid	Glutamate Metabolism
alpha-hydroxyisovalerate	46537	117.056	99823	90190		HMDB00407	0.988052	0.891769	1.00943	0.956228	1.02164	0.935629	Amino Acid	Leucine, Isoleucine and Valine Metabolism
N-acetylglucosamine/N-acetylgalactosamine	46539	222.097	24139			HMDB00215	0.902877	0.0541146	1.07694	0.280561	1.19278	0.0255753	Carbohydrate	Aminosugar Metabolism
oleoyl-linoleoyl-glycerol (18:1/18:2) [1]	46798	636.556	NA	23975985		HMDB07219	1.10458	0.221917	1.186	0.116024	1.07371	0.63916	Lipid	Diacylglycerol
oleoyl-linoleoyl-glycerol (18:1/18:2) [2]	46799	636.556	NA	29788004		HMDB07219	1.05729	0.55909	1.08393	0.451787	1.02519	0.88684	Lipid	Diacylglycerol
fructose 1,6-diphosphate/glucose 1,6-diphosphate/myo-inositol diphosphates	46896	338.989	NA		C00354		1.38627	0.0541243	1.92462	0.00128523	1.38835	0.180187	Carbohydrate	Glycolysis, Gluconeogenesis, and Pyruvate Metabolism
gulonate*	46957	195.051	9794176	7969943	C00257	HMDB03290	1.44454	0.0108077	2.46938	3.89958e-06	1.70946	0.0114732	Cofactors and Vitamins	Ascorbate and Aldarate Metabolism
sulfate*	46960	96.9601	1118	1086	C00059	HMDB01448	1.01147	0.888695	0.961718	0.723434	0.950809	0.723133	Xenobiotics	Chemical
2-methoxyacetaminophen sulfate*	47031	260.023	86290014	34448633			1.09082	0.0459194	1.23967	3.82935e-06	1.13645	0.0111575	Xenobiotics	Drug - Analgesics, Anesthetics
sphingomyelin (d18:1/24:1, d18:2/24:0)*	47153	813.684	NA	24846874		HMDB12107	1.03181	0.645229	0.97608	0.787059	0.945992	0.621823	Lipid	Sphingolipid Metabolism
sphingomyelin (d18:2/14:0, d18:1/14:1)*	47154	673.528	NA				0.926381	0.132091	0.885303	0.121801	0.955657	0.689314	Lipid	Sphingolipid Metabolism
glycerophosphoinositol*	47155	333.059	167572				1.20466	0.102057	1.51027	0.000131472	1.25368	0.0637508	Lipid	Phospholipid Metabolism
7-hydroxycholesterol (alpha or beta)	47890	367.336	107722			HMDB06119	0.828877	0.115926	0.654395	0.00128523	0.789496	0.134407	Lipid	Sterol
N6-succinyladenosine	48130	384.115	165243			HMDB00912	1.52138	0.00961585	1.72171	0.000889499	1.13168	0.580157	Nucleotide	Purine Metabolism, Adenine containing
N-acetylglucosaminylasparagine	48149	336.14	123826	21403014	C04540	HMDB00489	1.29303	0.0021502	1.67369	1.55123e-10	1.29439	0.000922359	Carbohydrate	Aminosugar Metabolism
glucose	48152	225.062	79025	71358	C00031	HMDB00122	0.854695	0.0834121	0.711351	0.000315831	0.832287	0.0953495	Carbohydrate	Glycolysis, Gluconeogenesis, and Pyruvate Metabolism
mannose	48153	225.062	18950	141983	C00159	HMDB00169	0.853452	0.0433995	0.889438	0.145329	1.04216	0.716274	Carbohydrate	Fructose, Mannose and Galactose Metabolism
myristoleoylcarnitine (C14:1)*	48182	370.295	90659872	34999520			1.08314	0.55909	1.68362	0.00858823	1.55439	0.0563904	Lipid	Fatty Acid Metabolism(Acyl Carnitine)
N-acetyltaurine	48187	166.018	159864	140553			1.39717	0.0199606	1.9808	2.77439e-05	1.41773	0.0539826	Amino Acid	Methionine, Cysteine, SAM and Taurine Metabolism
leucylglutamine*	48189	260.161	4305457	3511125		HMDB28927	1.35924	0.00572263	1.57048	0.000647411	1.15541	0.384491	Peptide	Dipeptide
fructose	48195	225.062	5984	5764	C00095	HMDB00660	0.884223	0.141719	0.664855	0.00996343	0.751908	0.137338	Carbohydrate	Fructose, Mannose and Galactose Metabolism
arabonate/xylonate	48255	165.04	NA				0.888633	0.0504276	0.85809	0.0610944	0.96563	0.776114	Carbohydrate	Pentose Metabolism
1-oleoyl-GPC (18:1)	48258	522.355	16081932	17240641		HMDB02815	1.08753	0.0780582	1.1844	0.0185231	1.08907	0.352762	Lipid	Lysophospholipid
N1-methylinosine	48351	283.104	65095	513976		HMDB02721	0.991534	0.893555	0.986598	0.864723	0.995022	0.974212	Nucleotide	Purine Metabolism, (Hypo)Xanthine/Inosine containing
3-hydroxypyridine sulfate	48448	173.987	NA	16232314			0.728776	0.00215611	0.502888	9.33745e-06	0.690044	0.0284325	Xenobiotics	Chemical
4-hydroxy-nonenal-glutathione	48487	462.192	NA				0.960065	0.512617	0.891259	0.104172	0.928332	0.413771	Amino Acid	Glutathione Metabolism
sphingomyelin (d18:1/20:0, d16:1/22:0)*	48490	759.638	NA	23113477		HMDB12102	0.921143	0.256581	0.779772	0.00939817	0.846527	0.151695	Lipid	Sphingolipid Metabolism
sphingomyelin (d18:1/20:1, d18:2/20:0)*	48491	757.622	NA				0.810884	0.013223	0.732436	0.000436716	0.903256	0.355862	Lipid	Sphingolipid Metabolism
behenoyl sphingomyelin (d18:1/22:0)*	48492	787.669	NA	24846873		HMDB12103	0.886436	0.102057	0.716121	0.000188416	0.807865	0.0336418	Lipid	Sphingolipid Metabolism
sphingomyelin (d18:1/22:1, d18:2/22:0, d16:1/24:1)*	48493	785.653	NA	29368329		HMDB12104	1.01357	0.832171	0.890201	0.158314	0.878286	0.193533	Lipid	Sphingolipid Metabolism
acesulfame	48569	161.987	36573	33607		HMDB33585	0.895644	0.0891222	0.669885	0.0154088	0.747937	0.150239	Xenobiotics	Food Component/Plant
1,2,3-benzenetriol sulfate (2)	48762	204.981	NA				0.800111	0.00159931	0.609729	0.00332597	0.762055	0.185305	Xenobiotics	Chemical
C-glycosyltryptophan	48782	367.15	10981970	9157171			1.54961	0.00208782	2.01827	1.28661e-07	1.30244	0.0581092	Amino Acid	Tryptophan Metabolism
glycerophosphoglycerol	48857	245.043	439964	388990	C03274		1.10107	0.0563319	1.33504	1.8791e-05	1.2125	0.00931293	Lipid	Glycerolipid Metabolism
arabitol/xylitol	48885	151.061	6912		C01904		1.23996	0.00210626	1.17004	0.0751646	0.943609	0.639286	Carbohydrate	Pentose Metabolism
pyruvate	48990	87.0088	1060	96901	C00022	HMDB00243	1.0009	0.989692	0.984973	0.864723	0.984091	0.909434	Carbohydrate	Glycolysis, Gluconeogenesis, and Pyruvate Metabolism
1-stearoyl-2-arachidonoyl-GPS (18:0/20:4)	52235	812.544	NA			HMDB12383	1.37447	0.00159931	1.45186	4.77262e-05	1.0563	0.662074	Lipid	Phosphatidylserine (PS)
2-hydroxybutyrate/2-hydroxyisobutyrate	52281	103.04	NA				1.02036	0.786107	0.939164	0.574683	0.920429	0.570637	Amino Acid	Glutathione Metabolism
2-methylcitrate/homocitrate	52282	205.035	NA				1.19975	0.14822	1.34423	0.00966553	1.12042	0.452977	Energy	TCA Cycle
sphingomyelin (d17:1/16:0, d18:1/15:0, d16:1/17:0)*	52433	689.559	NA	28532779			0.944214	0.146878	0.919893	0.208615	0.974242	0.78952	Lipid	Sphingolipid Metabolism
palmitoyl dihydrosphingomyelin (d18:0/16:0)*	52434	705.591	9939965	8115586			1.1697	0.0369187	1.17857	0.0520253	1.00759	0.963669	Lipid	Sphingolipid Metabolism
sphingomyelin (d18:2/23:0, d18:1/23:1, d17:1/24:1)*	52435	799.669	NA				0.913347	0.141402	0.779957	0.00254274	0.853954	0.10684	Lipid	Sphingolipid Metabolism
sphingomyelin (d18:2/24:1, d18:1/24:2)*	52437	811.669	NA				1.05982	0.371832	1.03099	0.732073	0.972802	0.826697	Lipid	Sphingolipid Metabolism
1-stearoyl-2-oleoyl-GPC (18:0/18:1)	52438	788.616	NA	24766704		HMDB08038	1.16194	0.0307097	1.12058	0.177754	0.964408	0.772008	Lipid	Phosphatidylcholine (PC)
guanosine 2'-monophosphate (2'-GMP)*	52442	364.065	444571	392466			1.03203	0.737256	1.03307	0.748457	1.00101	0.9963	Nucleotide	Purine Metabolism, Guanine containing
1-stearoyl-2-linoleoyl-GPE (18:0/18:2)*	52446	744.554	9546749	7825699		HMDB08994	0.922178	0.195759	0.800591	0.00470178	0.868153	0.1373	Lipid	Phosphatidylethanolamine (PE)
1-stearoyl-2-arachidonoyl-GPE (18:0/20:4)	52447	768.554	5289133	4451158		HMDB09003	1.21521	0.0121117	1.1145	0.212079	0.917128	0.446838	Lipid	Phosphatidylethanolamine (PE)
1-stearoyl-2-arachidonoyl-GPI (18:0/20:4)	52449	885.549	NA	21403055		HMDB09815	1.25764	0.00228127	1.17447	0.0308818	0.933865	0.497358	Lipid	Phosphatidylinositol (PI)
1-oleoyl-2-linoleoyl-GPC (18:1/18:2)*	52453	784.585	NA				0.965815	0.477625	1.00241	0.96662	1.03789	0.6099	Lipid	Phosphatidylcholine (PC)
1-palmitoyl-2-oleoyl-GPC (16:0/18:1)	52461	760.585	6436017	4940699		HMDB07972	1.01444	0.749597	1.03345	0.523267	1.01874	0.801625	Lipid	Phosphatidylcholine (PC)
1-palmitoyl-2-arachidonoyl-GPC (16:0/20:4n6)	52462	782.569	10747814	8923140		HMDB07982	1.19021	0.00961585	1.33747	3.53201e-05	1.12373	0.151695	Lipid	Phosphatidylcholine (PC)
1-palmitoyl-2-docosahexaenoyl-GPE (16:0/22:6)*	52465	764.522	9546799	7825749		HMDB05324	1.14783	0.0664981	1.15776	0.0661191	1.00864	0.958144	Lipid	Phosphatidylethanolamine (PE)
1-stearoyl-2-docosahexaenoyl-GPE (18:0/22:6)*	52466	792.554	9546798	7825748		HMDB05334	1.15218	0.0369373	1.05367	0.516069	0.9145	0.355862	Lipid	Phosphatidylethanolamine (PE)
1-palmitoyl-2-palmitoleoyl-GPC (16:0/16:1)*	52470	732.554	NA			HMDB07969	0.967799	0.614656	0.972369	0.798953	1.00472	0.981278	Lipid	Phosphatidylcholine (PC)
gamma-tocopherol/beta-tocopherol	52473	416.364	NA				0.958502	0.587081	0.857391	0.270921	0.894512	0.562568	Cofactors and Vitamins	Tocopherol Metabolism
1-(1-enyl-palmitoyl)-GPC (P-16:0)*	52474	480.345	10917802	9093054		HMDB10407	0.975519	0.728204	0.982896	0.848266	1.00756	0.963342	Lipid	Lysoplasmalogen
1-(1-enyl-stearoyl)-2-arachidonoyl-GPE (P-18:0/20:4)*	52475	752.559	9547058	7826008		HMDB05779	1.03348	0.579845	0.901561	0.190636	0.872355	0.151695	Lipid	Plasmalogen
1-(1-enyl-palmitoyl)-2-oleoyl-GPE (P-16:0/18:1)*	52477	702.543	NA	24769228		HMDB11342	0.970567	0.707354	0.772736	0.00252765	0.796169	0.0207914	Lipid	Plasmalogen
1-(1-enyl-palmitoyl)-2-oleoyl-GPC (P-16:0/18:1)*	52478	744.59	NA				1.05256	0.496033	0.826492	0.0558194	0.785218	0.03724	Lipid	Plasmalogen
sphingomyelin (d18:1/21:0, d17:1/22:0, d16:1/23:0)*	52495	773.653	NA				0.848623	0.0572916	0.649545	3.35292e-05	0.765411	0.0205663	Lipid	Sphingolipid Metabolism
1,2-dilinoleoyl-GPC (18:2/18:2)	52603	782.569	5288075	4450312		HMDB08138	0.940669	0.336515	1.07386	0.455699	1.14159	0.247331	Lipid	Phosphatidylcholine (PC)
N-palmitoyl-sphinganine (d18:0/16:0)	52604	540.535	5283572	4446685		HMDB11760	1.06268	0.566906	1.40774	0.0023172	1.32472	0.0297207	Lipid	Dihydroceramides
linoleoyl ethanolamide	52608	322.275	5283446	4446566		HMDB12252	0.860965	0.256581	0.647622	0.00226455	0.752204	0.0937145	Lipid	Endocannabinoid
1,2-dioleoyl-GPE (18:1/18:1)	52609	744.554	9546757	7825707			0.891367	0.0966762	0.895626	0.15795	1.00478	0.977233	Lipid	Phosphatidylethanolamine (PE)
1-palmitoyl-2-docosahexaenoyl-GPC (16:0/22:6)	52610	806.569	6441886	4946007		HMDB07991	1.27713	0.00310171	1.39264	0.000160727	1.09044	0.43906	Lipid	Phosphatidylcholine (PC)
1-stearoyl-2-docosahexaenoyl-GPC (18:0/22:6)	52611	834.601	NA			HMDB08057	1.24775	0.00840992	1.2949	0.00199987	1.03779	0.762248	Lipid	Phosphatidylcholine (PC)
1-(1-enyl-stearoyl)-2-oleoyl-GPE (P-18:0/18:1)	52614	730.575	NA	24769260		HMDB11375	1.12816	0.261944	0.86183	0.225074	0.763928	0.0563904	Lipid	Plasmalogen
sphingomyelin (d18:1/17:0, d17:1/18:0, d19:1/16:0)	52615	717.591	NA				0.877224	0.0247883	0.785745	0.00324168	0.895717	0.283259	Lipid	Sphingolipid Metabolism
1-palmitoyl-2-stearoyl-GPC (16:0/18:0)	52616	762.601	NA	24766643		HMDB07970	1.38967	0.00228127	1.42727	0.000462471	1.02706	0.870017	Lipid	Phosphatidylcholine (PC)
palmitoyl-linoleoyl-glycerol (16:0/18:2) [1]*	52633	610.541	9543695	7822645		HMDB07103	0.979046	0.827104	0.986403	0.912235	1.00752	0.974212	Lipid	Diacylglycerol
palmitoyl-linoleoyl-glycerol (16:0/18:2) [2]*	52634	610.541	NA			HMDB07103	0.951073	0.580111	0.96186	0.724761	1.01134	0.956902	Lipid	Diacylglycerol
1-(1-enyl-palmitoyl)-2-arachidonoyl-GPE (P-16:0/20:4)*	52673	724.528	NA	24769238		HMDB11352	0.984204	0.770688	0.955889	0.537809	0.971231	0.777495	Lipid	Plasmalogen
1-(1-enyl-palmitoyl)-2-linoleoyl-GPE (P-16:0/18:2)*	52677	700.528	NA	24769229		HMDB11343	0.719248	0.00447653	0.592698	9.42911e-07	0.824052	0.098024	Lipid	Plasmalogen
1-(1-enyl-palmitoyl)-2-linoleoyl-GPC (P-16:0/18:2)*	52682	742.575	NA	24767486		HMDB11211	0.875665	0.0358451	0.712854	0.000291775	0.814072	0.0517582	Lipid	Plasmalogen
1-palmitoleoyl-2-linoleoyl-GPC (16:1/18:2)*	52683	756.554	NA	24766675		HMDB08006	1.118	0.0280407	1.37027	7.7855e-06	1.22565	0.00769638	Lipid	Phosphatidylcholine (PC)
1-oleoyl-2-linoleoyl-GPE (18:1/18:2)*	52687	742.538	9546753	7825703		HMDB05349	0.808128	0.024718	0.746944	0.00152027	0.92429	0.527167	Lipid	Phosphatidylethanolamine (PE)
1-(1-enyl-palmitoyl)-2-arachidonoyl-GPC (P-16:0/20:4)*	52689	766.575	NA	24767495		HMDB11220	0.851292	0.0280369	0.798757	0.00391204	0.938288	0.556286	Lipid	Plasmalogen
1-oleoyl-2-docosahexaenoyl-GPC (18:1/22:6)*	52697	832.585	NA	24766785		HMDB08123	1.32791	0.00200548	1.41604	3.34194e-06	1.06636	0.494139	Lipid	Phosphatidylcholine (PC)
1-linoleoyl-2-arachidonoyl-GPC (18:2/20:4n6)*	52710	806.569	NA	24766809		HMDB08147	1.39165	0.00159931	1.58327	1.4124e-07	1.13769	0.177386	Lipid	Phosphatidylcholine (PC)
1-(1-enyl-palmitoyl)-2-palmitoleoyl-GPC (P-16:0/16:1)*	52713	716.559	NA	24767482		HMDB11207	1.01615	0.792683	1.04557	0.640526	1.02895	0.833758	Lipid	Plasmalogen
1-(1-enyl-palmitoyl)-2-palmitoyl-GPC (P-16:0/16:0)*	52716	718.575	11146967	9322076		HMDB11206	1.18227	0.0336383	1.11181	0.27782	0.9404	0.652917	Lipid	Plasmalogen
(3'-5')-guanylyluridine	52743	588.11	NA	32821064			0.855678	0.193573	0.674598	0.00126981	0.788378	0.098024	Nucleotide	Dinucleotide
3-hydroxybutyrylcarnitine (2)	52984	248.149	NA			HMDB13127	1.42362	0.00215611	1.89946	1.43964e-07	1.33425	0.0244415	Lipid	Fatty Acid Metabolism(Acyl Carnitine)
N1,N12-diacetylspermine	52987	287.244	132680	117134	C03413	HMDB02172	1.35872	0.13044	1.95333	0.00120636	1.43763	0.143256	Amino Acid	Polyamine Metabolism
1-stearoyl-2-linoleoyl-GPS (18:0/18:2)	53009	788.544	9547091	7826041			1.15575	0.00840992	1.03694	0.640526	0.897195	0.218864	Lipid	Phosphatidylserine (PS)
lactosyl-N-palmitoyl-sphingosine (d18:1/16:0)	53010	862.625	NA				2.42838	0.00243861	3.31626	2.27625e-06	1.36563	0.291794	Lipid	Lactosylceramides (LCER)
1-linoleoyl-2-linolenoyl-GPC (18:2/18:3)*	53176	780.554	NA	24766802		HMDB08141	0.904772	0.190422	0.996374	0.971408	1.10124	0.473606	Lipid	Phosphatidylcholine (PC)
1-myristoyl-2-arachidonoyl-GPC (14:0/20:4)*	53195	754.538	NA	24766559		HMDB07883	1.27016	0.0174161	1.61336	1.53379e-05	1.27021	0.0508708	Lipid	Phosphatidylcholine (PC)
palmitoleoylcarnitine (C16:1)*	53223	398.326	71464547	28639183			1.20512	0.0333433	1.99367	3.42631e-08	1.65434	9.17381e-05	Lipid	Fatty Acid Metabolism(Acyl Carnitine)
thioproline	53231	134.027	93176	84120			1.19024	0.119699	0.948778	0.650779	0.797134	0.0725264	Xenobiotics	Chemical
sedoheptulose	53237	209.067	5459879	4573620		HMDB03219	1.32182	0.00217021	1.32678	0.000362104	1.00375	0.981278	Carbohydrate	Pentose Metabolism
gamma-glutamylserine	54914	235.092	NA	18691889			0.539999	0.00159931	0.289437	1.57501e-08	0.535995	0.0053127	Peptide	Gamma-glutamyl Amino Acid
beta-citrylglutamate	54923	320.062	72715786	19992713	C20775		1.50685	0.00247054	2.03639	0.000142231	1.35143	0.16949	Amino Acid	Glutamate Metabolism
palmitoyl-dihomo-linolenoyl-glycerol (16:0/20:3n3 or 6) [2]*	54941	636.556	NA				1.0176	0.819443	1.24298	0.0334926	1.22148	0.103238	Lipid	Diacylglycerol
palmitoyl-oleoyl-glycerol (16:0/18:1) [2]*	54942	612.556	NA		C13861	HMDB07102	1.07332	0.231314	1.01781	0.860608	0.948283	0.686803	Lipid	Diacylglycerol
oleoyl-oleoyl-glycerol (18:1/18:1) [2]*	54946	638.572	NA			HMDB07218	1.13607	0.216414	1.46695	0.00413946	1.29125	0.109553	Lipid	Diacylglycerol
stearoyl-linoleoyl-glycerol (18:0/18:2) [2]*	54947	638.572	NA				0.934928	0.517459	0.939122	0.653686	1.00449	0.98367	Lipid	Diacylglycerol
palmitoyl-arachidonoyl-glycerol (16:0/20:4) [1]*	54957	634.541	NA			HMDB07112	1.11172	0.238285	1.17784	0.0908692	1.05948	0.679961	Lipid	Diacylglycerol
palmitoyl-arachidonoyl-glycerol (16:0/20:4) [2]*	54958	634.541	NA			HMDB07112	1.10732	0.373973	1.25005	0.0514183	1.12889	0.413771	Lipid	Diacylglycerol
linoleoyl-linolenoyl-glycerol (18:2/18:3) [2]*	54964	632.525	NA			HMDB07250	0.859977	0.0563319	0.80963	0.0602164	0.941455	0.706295	Lipid	Diacylglycerol
linoleoyl-linoleoyl-glycerol (18:2/18:2) [1]*	54968	634.541	NA			HMDB07248	1.04656	0.628382	1.04334	0.767806	0.996925	0.990295	Lipid	Diacylglycerol
N-stearoyl-sphingosine (d18:1/18:0)*	54979	566.551	5283565	4446678		HMDB04950	1.00338	0.962371	0.995773	0.964261	0.992421	0.963342	Lipid	Ceramides
diacylglycerol (12:0/18:1, 14:0/16:1, 16:0/14:1) [2]*	55001	556.494	NA				0.845321	0.161336	0.794397	0.124587	0.939758	0.777495	Lipid	Diacylglycerol
gamma-glutamyl-alpha-lysine	55015	276.155	65254	58747			1.03549	0.635078	0.744007	0.00600855	0.718504	0.00769638	Peptide	Gamma-glutamyl Amino Acid
2-oxoarginine*	55072	174.087	558	542	C03771	HMDB04225	1.10927	0.179412	0.953849	0.724956	0.859889	0.330711	Amino Acid	Urea cycle; Arginine and Proline Metabolism
lignoceroyl sphingomyelin (d18:1/24:0)	57330	815.7	NA	24846875			0.871272	0.0891817	0.756155	0.0466213	0.867876	0.447751	Lipid	Sphingolipid Metabolism
myristoyl dihydrosphingomyelin (d18:0/14:0)*	57365	677.559	NA	24846886		HMDB12085	0.985531	0.827104	1.02519	0.778071	1.04024	0.726174	Lipid	Sphingolipid Metabolism
glycerophosphoserine*	57404	260.053	3081457	2339060			1.23138	0.013223	1.2513	0.0356058	1.01618	0.932366	Lipid	Phospholipid Metabolism
heptadecasphingosine (d17:1)	57427	286.274	5283557	4446670			0.809646	0.044653	0.9799	0.892967	1.21028	0.262681	Lipid	Sphingolipid Metabolism
hexadecasphingosine (d16:1)*	57428	272.258	NA	28533427			1.05806	0.59186	1.19427	0.165679	1.12873	0.473606	Lipid	Sphingolipid Metabolism
ceramide (d18:1/14:0, d16:1/16:0)*	57432	510.488	NA				1.13855	0.0358339	1.02277	0.787059	0.898312	0.251096	Lipid	Ceramides
stearoyl-arachidonoyl-glycerol (18:0/20:4) [2]*	57449	662.572	NA				0.983757	0.894009	1.0114	0.935219	1.0281	0.904395	Lipid	Diacylglycerol
stearoyl-arachidonoyl-glycerol (18:0/20:4) [1]*	57450	662.572	NA				1.159	0.183583	1.19492	0.173739	1.03099	0.887901	Lipid	Diacylglycerol
sphingomyelin (d18:0/18:0, d19:0/17:0)*	57473	733.622	NA	24846878		HMDB12087	0.904102	0.221275	0.761869	0.0324823	0.842681	0.285411	Lipid	Sphingolipid Metabolism
sphingomyelin (d18:2/18:1)*	57474	727.575	NA				1.04659	0.440558	1.1902	0.0141015	1.13722	0.136818	Lipid	Sphingolipid Metabolism
sphingomyelin (d18:1/19:0, d19:1/18:0)*	57475	745.622	NA				0.804173	0.040965	0.6932	0.0016154	0.862003	0.30264	Lipid	Sphingolipid Metabolism
sphingomyelin (d18:1/22:2, d18:2/22:1, d16:1/24:2)*	57477	783.637	NA				0.973717	0.696757	0.988559	0.912568	1.01524	0.931342	Lipid	Sphingolipid Metabolism
sphingomyelin (d18:2/24:2)*	57479	809.653	NA				0.916815	0.351612	0.904605	0.420847	0.986682	0.956902	Lipid	Sphingolipid Metabolism
sphingomyelin (d18:2/23:1)*	57482	797.653	NA				0.935389	0.493529	0.894744	0.32254	0.956548	0.78952	Lipid	Sphingolipid Metabolism
margaroylcarnitine (C17)*	57512	414.358	NA	35015987		HMDB06210	1.19493	0.0369187	1.53063	0.000150756	1.28094	0.0508708	Lipid	Fatty Acid Metabolism(Acyl Carnitine)
arachidoylcarnitine (C20)*	57513	456.405	NA	28639199		HMDB06460	1.22266	0.101352	1.19281	0.183016	0.975588	0.910328	Lipid	Fatty Acid Metabolism(Acyl Carnitine)
behenoylcarnitine (C22)*	57514	484.436	NA	28639204			1.04627	0.62537	1.0466	0.650779	1.00032	0.996884	Lipid	Fatty Acid Metabolism(Acyl Carnitine)
lignoceroylcarnitine (C24)*	57515	512.467	NA				1.10543	0.146878	1.25392	0.00287887	1.13433	0.16949	Lipid	Fatty Acid Metabolism(Acyl Carnitine)
arachidonoylcarnitine (C20:4)	57518	448.342	NA				1.09291	0.274959	1.52583	1.76101e-05	1.39612	0.00216284	Lipid	Fatty Acid Metabolism(Acyl Carnitine)
pentadecanoylcarnitine (C15)*	57522	386.326	NA				1.19757	0.0211592	1.6719	1.90454e-05	1.39608	0.0117709	Lipid	Fatty Acid Metabolism(Acyl Carnitine)
palmitoleoyl ethanolamide*	57541	298.274	9835868	8011589		HMDB13648	0.935015	0.265006	0.954737	0.541604	1.02109	0.855325	Lipid	Endocannabinoid
2'-O-methylcytidine	57554	258.108	150971	133067			1.08794	0.248688	1.04571	0.693914	0.961178	0.801625	Nucleotide	Pyrimidine Metabolism, Cytidine containing
eicosanoylsphingosine (d20:1)*	57597	328.321	NA				0.595184	0.0027426	0.598933	0.00299255	1.0063	0.98367	Lipid	Sphingolipid Metabolism
metronidazole	57642	216.063	4173	4029	D00409	HMDB15052	0.819804	0.00210626	0.700055	2.72608e-11	0.853929	0.00209893	Xenobiotics	Drug - Antibiotic
N-palmitoylserine	57659	342.265	6453686	4956046			0.788004	0.00576017	0.748301	0.000539724	0.949617	0.661463	Lipid	Endocannabinoid
N-trimethyl 5-aminovalerate	57687	160.133	NA	34236878			0.978071	0.55676	1.03181	0.654988	1.05495	0.556286	Amino Acid	Lysine Metabolism
N('1)-acetylspermidine	57689	188.176	496	482	C00612	HMDB01276	1.13407	0.177075	1.44693	0.000330974	1.27587	0.0368588	Amino Acid	Polyamine Metabolism
cytidine 2' or 3'-monophosphate (2' or 3'-CMP)	61705	324.059	NA				1.01394	0.891769	0.934485	0.5239	0.921641	0.562874	Nucleotide	Pyrimidine Metabolism, Cytidine containing
5-dodecenoylcarnitine (C12:1)	61769	342.264	NA				0.949898	0.657725	1.09107	0.617554	1.14862	0.530512	Lipid	Fatty Acid Metabolism(Acyl Carnitine)
5,6-dihydrouridine	61833	245.078	94312	85115			1.06795	0.274291	0.883775	0.118387	0.827541	0.0372991	Nucleotide	Pyrimidine Metabolism, Uracil containing
3-hydroxypalmitoylcarnitine	61839	416.337	NA				0.996755	0.970086	1.1461	0.103381	1.14983	0.169335	Lipid	Fatty Acid Metabolism(Acyl Carnitine)
ribulonate/xylulonate*	61858	165.04	NA				1.22507	0.0265662	1.30834	0.0442756	1.06797	0.732194	Carbohydrate	Pentose Metabolism
1-ribosyl-imidazoleacetate*	61868	259.092	5117448	4292299	C05131	HMDB02331	1.08673	0.243861	1.14948	0.234772	1.05773	0.734843	Amino Acid	Histidine Metabolism
3-carboxy-4-methyl-5-pentyl-2-furanpropionate (3-Cmpfp)**	61871	267.124	194501	168762			0.976018	0.79124	0.741274	0.0134766	0.759488	0.0517582	Lipid	Fatty Acid, Dicarboxylate
3-hydroxystachydrine*	62062	160.097	442640	391002			0.965823	0.587081	0.74103	0.227454	0.767253	0.400741	Xenobiotics	Food Component/Plant
5-methylthioribose**	62100	181.053	494	480		HMDB01087	0.867335	0.0448215	0.716994	0.000239448	0.826664	0.0652182	Amino Acid	Methionine, Cysteine, SAM and Taurine Metabolism
sphingomyelin (d17:1/14:0, d16:1/15:0)*	62152	661.528	NA				0.749361	0.0021502	0.665604	0.000148754	0.888229	0.365538	Lipid	Sphingolipid Metabolism
hydroxy-CMPF*	62277	239.091	NA				0.91764	0.225778	0.671538	0.00708882	0.731809	0.0736202	Xenobiotics	Chemical
histidine betaine (hercynine)*	62278	198.124	3083620	2340795			1.27756	0.101352	1.06015	0.755818	0.82982	0.388874	Xenobiotics	Food Component/Plant
N-acetyl-isoputreanine*	62309	203.139	NA				0.916322	0.0808233	0.970465	0.787059	1.05909	0.693297	Amino Acid	Polyamine Metabolism
(3'-5')-cytidylyluridine*	62399	548.104	NA				0.812247	0.0826149	0.697805	0.000762996	0.859104	0.24525	Nucleotide	Dinucleotide
